# Supplementary material for: Changes in the gut microbiome of patients with type a aortic dissection
Source: Front Microbiol. 2023 Feb 22;14:1092360. doi: 10.3389/fmicb.2023.1092360 (PMC9992204; doi:10.3389/fmicb.2023.1092360)
Supplement: Supplementary file 1 [file Table_1.XLSX]

## Sheet: Sheet1-sample_info
#SampleID	Group
A1	AAD
A2	AAD
A3	AAD
A4	AAD
A5	AAD
A6	AAD
A7	AAD
A8	AAD
A9	AAD
A10	AAD
A11	AAD
A12	AAD
A13	AAD
A14	AAD
A15	AAD
A16	AAD
A17	AAD
A18	AAD
A19	AAD
A20	AAD
C1	CON
C2	CON
C3	CON
C4	CON
C5	CON
C6	CON
C7	CON
C8	CON
C9	CON
C10	CON
C11	CON
C12	CON
C13	CON
C14	CON
C15	CON
C16	CON
C17	CON
C18	CON
C19	CON
C20	CON

## Sheet: Sheet2-clinical parameters
#SampleID	Group	age	gender	smoking	drinking	SBP	DBP	Emergency or not	Term of operation	Type of anesthesia	List of medications	The timing of faecal collection	WBCs	neutrophils	monocytes	lymphocytes	C-rp	TC	TG	LDL	HDL	HbA1C	Acetic acid	Propionic acid	Butyric acid	Valeric acid	Isobutyric acid	Isovaleric acid	Caproic acid
A1	AAD	76	male	yes	yes	132	74	yes	Aortic valve biological valve replacement + aortic sinus plasty + ascending aorta and total arch artificial vascular replacement + descending active venous nose stent implantation	general anesthesia+ caridiopulmonary bypass	premedication:Nicardipine hydrochloride injection (micro-injection pump push) Propranolol hydrochloride Sustained release tablets (oral) Morphine (subcutaneous) anesthesia: Desflurane(mask inhalation) Rocuronium bromide injection(micro-injection pump push)	Before prophylactic antibiotics after anaesthesia	11.68	10.41	0.7	0.56	144.64	6.23	1.26	2.02	1.32	6	66.2	3.81	0.555	0.614	0.302	1.09	0.459
A2	AAD	67	male	no	no	166	84	yes	Bentall+ Aortic arch replacement + elephant trunk stent for descending aortic arch	general anesthesia+ caridiopulmonary bypass	premedication:Urapidil hydrochloride injection (micro-injection pump push) Nicardipine hydrochloride injection (micro-injection pump push) Propranolol hydrochloride Sustained release tablets (oral) Nifedipine sustained-released tablets (oral) Morphine (subcutaneous) anesthesia: Desflurane(mask inhalation) Rocuronium bromide injection(micro-injection pump push)	Before prophylactic antibiotics after anaesthesia	7.57	6.19	0.42	0.95	2.2	3.13	1.68	6.61	1.22	5.7	83	4.61	0.753	0.641	0.342	1.1	0.315
A3	AAD	73	female	no	no	162	88	yes	Aortic sinus angioplasty + ascending aorta artificial vascular replacement + aortic hemiarch artificial vascular replacement + aortic arch and descending three branch stent implantation	general anesthesia+ caridiopulmonary bypass	premedication:Urapidil hydrochloride injection (micro-injection pump push) Nicardipine hydrochloride injection (micro-injection pump push) Nitropuna for injection (micro-injection pump push) Propranolol hydrochloride Sustained release tablets (oral) Morphine (subcutaneous) anesthesia: Desflurane(mask inhalation) Rocuronium bromide injection(micro-injection pump push)	Before prophylactic antibiotics after anaesthesia	16.11	14.96	0.84	0.3	3.73	3.52	1.77	3.98	1.65	5.7	87.9	3.61	0.427	0.534	0.267	0.689	0.271
A4	AAD	66	male	no	no	125	70	yes	Ascending aorta replacement + aortic hemiarch artificial vessel replacement + descending active venous trunk stent implantation	general anesthesia+ caridiopulmonary bypass	premedication:Urapidil hydrochloride injection (micro-injection pump push) Morphine (subcutaneous) anesthesia: Desflurane(mask inhalation) Rocuronium bromide injection(micro-injection pump push)	Before prophylactic antibiotics after anaesthesia	22.31	19.08	1.41	1.67	103.77	5.63	1.22	2.11	1.52	5.3	64.4	4.12	0.613	0.569	0.447	0.958	0.343
A5	AAD	46	male	yes	no	138	74	yes	Bentall+ total arch artificial vascular replacement + descending aorta endovascular isolation	general anesthesia+ caridiopulmonary bypass	premedication:Urapidil hydrochloride injection (micro-injection pump push) Nitropuna for injection (micro-injection pump push) Propranolol hydrochloride Sustained release tablets (oral) Morphine (subcutaneous) anesthesia: Desflurane(mask inhalation) Rocuronium bromide injection(micro-injection pump push)	Before prophylactic antibiotics after anaesthesia	11.4	10.05	0.58	0.73	1.05	5.22	3.96	1.91	1.86	5.4	67	4.57	0.606	0.52	0.264	0.92	0.331
A6	AAD	58	male	yes	yes	170	77	yes	Ascending aorta artificial vascular replacement + aortic arch artificial vascular replacement + triple branch stent placement	general anesthesia+ caridiopulmonary bypass	premedication:Nicardipine hydrochloride injection (micro-injection pump push) Nifedipine sustained-released tablets (oral) Metoprolol tartrate tablets (oral) Morphine (subcutaneous) anesthesia: Desflurane(mask inhalation) Rocuronium bromide injection(micro-injection pump push)	Before prophylactic antibiotics after anaesthesia	14.34	12.25	0.71	1.37	2.62	4.93	0.89	1.35	1.01	6	73	4.91	0.695	0.666	0.354	1	0.458
A7	AAD	51	male	yes	no	89	57	yes	Ascending aorta replacement + aortic hemiarch replacement + triple branch stent placement	general anesthesia+ caridiopulmonary bypass	premedication:Nicardipine hydrochloride injection (micro-injection pump push) Propranolol hydrochloride Sustained release tablets (oral) Morphine (subcutaneous) anesthesia: Desflurane(mask inhalation) Rocuronium bromide injection(micro-injection pump push)	Before prophylactic antibiotics after anaesthesia	24.08	21.31	1.61	1.14	29.79	4.79	1.26	1.23	1.1	5.6	101	5.08	0.62	0.599	0.37	0.847	0.29
A8	AAD	70	male	yes	yes	158	93	yes	Bentall+ triple branch stent implantation	general anesthesia+ caridiopulmonary bypass	premedication:Urapidil hydrochloride injection (micro-injection pump push) Nicardipine hydrochloride injection (micro-injection pump push) Propranolol hydrochloride Sustained release tablets (oral) Morphine (subcutaneous) anesthesia: Desflurane(mask inhalation) Rocuronium bromide injection(micro-injection pump push)	Before prophylactic antibiotics after anaesthesia	9.29	7.98	0.54	0.76	15.16	3.98	0.96	2.21	0.98	5.4	76.4	7.95	0.813	0.711	0.377	1.41	0.471
A9	AAD	39	male	no	no	130	74	yes	Aortic arch artificial vascular replacement +Bentall	general anesthesia+ caridiopulmonary bypass	premedication:Urapidil hydrochloride injection (micro-injection pump push) Nicardipine hydrochloride injection (micro-injection pump push) Propranolol hydrochloride Sustained release tablets (oral) Morphine (subcutaneous) anesthesia: Desflurane(mask inhalation) Rocuronium bromide injection(micro-injection pump push)	Before prophylactic antibiotics after anaesthesia	14.52	11.6	1.38	1.52	1	4.12	3.22	1.65	0.99	6.2	64.4	4.77	0.577	0.602	0.343	0.768	0.326
A10	AAD	63	male	yes	yes	119	81	yes	Aortic valve biological valve replacement + aortic sinus plasty + ascending aorta and total arch artificial vascular replacement + descending active venous nose stent implantation	general anesthesia+ caridiopulmonary bypass	premedication:Urapidil hydrochloride injection (micro-injection pump push) Nicardipine hydrochloride injection (micro-injection pump push) Propranolol hydrochloride Sustained release tablets (oral) Morphine (subcutaneous) anesthesia: Desflurane(mask inhalation) Rocuronium bromide injection(micro-injection pump push)	Before prophylactic antibiotics after anaesthesia	13.67	12.51	0.73	0.43	1.27	5.34	1.11	1.56	1.22	3.6	76.2	11.1	1.21	0.936	0.501	1.53	0.591
A11	AAD	46	female	no	no	122	61	yes	Aortic arch artificial vascular replacement +Bentall+ luminal isolation of descending aorta	general anesthesia+ caridiopulmonary bypass	premedication:Urapidil hydrochloride injection (micro-injection pump push) Nicardipine hydrochloride injection (micro-injection pump push) Propranolol hydrochloride Sustained release tablets (oral) Morphine (subcutaneous) anesthesia: Desflurane(mask inhalation) Rocuronium bromide injection(micro-injection pump push)	Before prophylactic antibiotics after anaesthesia	12.36	11.15	0.51	0.68	1.77	5.03	1.26	2.81	1.12	5.4	62.9	6.82	0.742	0.825	0.345	0.99	0.349
A12	AAD	59	male	yes	yes	85	60	yes	Ascending aorta replacement + aortic hemiarch replacement + triple branch stent placement	general anesthesia+ caridiopulmonary bypass	premedication:Urapidil hydrochloride injection (micro-injection pump push) Nicardipine hydrochloride injection (micro-injection pump push) Propranolol hydrochloride Sustained release tablets (oral) Morphine (subcutaneous) anesthesia: Desflurane(mask inhalation) Rocuronium bromide injection(micro-injection pump push)	Before prophylactic antibiotics after anaesthesia	13.39	10.7	0.63	2	3.69	3.99	0.96	2.66	1.89	5.3	62.1	4.63	0.511	0.506	0.409	0.766	0.28
A13	AAD	52	male	yes	yes	105	57	yes	Aortic sinus plasty + ascending aorta replacement + aortic arch replacement + elephant trunk stent implantation	general anesthesia+ caridiopulmonary bypass	premedication:Urapidil hydrochloride injection (micro-injection pump push) Nicardipine hydrochloride injection (micro-injection pump push) Propranolol hydrochloride Sustained release tablets (oral) Morphine (subcutaneous) anesthesia: Desflurane(mask inhalation) Rocuronium bromide injection(micro-injection pump push)	Before prophylactic antibiotics after anaesthesia	8.64	7.89	0.22	0.53	8	3.68	0.11	3.2	0.96	5.7	99.5	15	2.14	1.43	0.987	3.19	1.008
A14	AAD	65	male	yes	yes	95	64	yes	Aortic sinus angioplasty + ascending aorta, total arch artificial vascular replacement + descending active venous nose stent implantation	general anesthesia+ caridiopulmonary bypass	premedication:Urapidil hydrochloride injection (micro-injection pump push) Nicardipine hydrochloride injection (micro-injection pump push) Propranolol hydrochloride Sustained release tablets (oral) Morphine (subcutaneous) anesthesia: Desflurane(mask inhalation) Rocuronium bromide injection(micro-injection pump push)	Before prophylactic antibiotics after anaesthesia	10.95	9.9	0.51	0.54	69.49	4.12	1.32	3.32	0.95	5.9	85.6	11.1	1.62	1.17	0.708	2.45	0.936
A15	AAD	55	male	yes	no	151	73	yes	Bentall + triple branch stent implantation	general anesthesia+ caridiopulmonary bypass	premedication:Urapidil hydrochloride injection (micro-injection pump push) Nicardipine hydrochloride injection (micro-injection pump push) Propranolol hydrochloride Sustained release tablets (oral) Morphine (subcutaneous) anesthesia: Desflurane(mask inhalation) Rocuronium bromide injection(micro-injection pump push)	Before prophylactic antibiotics after anaesthesia	13.77	12.33	0.29	1.1	5.85	3.69	0.89	3.11	0.91	5.8	75.5	8.24	1.11	0.992	0.441	1.86	0.726
A16	AAD	65	male	no	no	100	88	yes	Aortic sinus plasty + ascending aorto plasty + descending aortic arch triple branch stent implantation	general anesthesia+ caridiopulmonary bypass	premedication:Urapidil hydrochloride injection (micro-injection pump push) Nicardipine hydrochloride injection (micro-injection pump push) Morphine (subcutaneous) anesthesia: Desflurane(mask inhalation) Rocuronium bromide injection(micro-injection pump push)	Before prophylactic antibiotics after anaesthesia	8.65	7.93	0.24	0.48	9.11	4.52	2.89	1.23	1.11	5.7	89	10	1.66	1.32	0.587	2.85	0.956
A17	AAD	64	male	yes	yes	120	77	yes	Ascending aorta artificial vascular replacement + aortic arch artificial vascular replacement + descending aorta endovascular isolation	general anesthesia+ caridiopulmonary bypass	premedication:Urapidil hydrochloride injection (micro-injection pump push) Nicardipine hydrochloride injection (micro-injection pump push) Propranolol hydrochloride Sustained release tablets (oral) Morphine (subcutaneous) anesthesia: Desflurane(mask inhalation) Rocuronium bromide injection(micro-injection pump push)	Before prophylactic antibiotics after anaesthesia	4.68	2.82	0.54	1.16	25.29	5.02	2.33	1.89	0.93	6.2	71.3	7.18	1.28	1.02	0.409	1.7	0.684
A18	AAD	53	male	yes	no	182	85	yes	Ascending aorta artificial vascular replacement + aortic hemiarch artificial vascular replacement + descending active venous trunk stent implantation	general anesthesia+ caridiopulmonary bypass	premedication:Urapidil hydrochloride injection (micro-injection pump push) Nicardipine hydrochloride injection (micro-injection pump push) Nifedipine sustained-released tablets (oral) Metoprolol tartrate tablets (oral) Morphine (subcutaneous) anesthesia: Desflurane(mask inhalation) Rocuronium bromide injection(micro-injection pump push)	Before prophylactic antibiotics after anaesthesia	15.3	14.16	0.52	0.6	2.75	4.66	1.01	1.52	1.29	5.2	84.6	4.24	0.594	0.627	0.239	0.822	0.429
A19	AAD	62	male	no	no	118	80	yes	Aortic sinus angioplasty + ascending aorta and hemiarch artificial vessel replacement	general anesthesia+ caridiopulmonary bypass	premedication:Urapidil hydrochloride injection (micro-injection pump push) Nicardipine hydrochloride injection (micro-injection pump push) Nitropuna for injection (micro-injection pump push) Propranolol hydrochloride Sustained release tablets (oral) Morphine (subcutaneous) anesthesia: Desflurane(mask inhalation) Rocuronium bromide injection(micro-injection pump push)	Before prophylactic antibiotics after anaesthesia	8.61	7.63	0.31	0.66	12.87	4.92	0.9	2.81	0.99	6.1	68.2	3.57	0.495	0.663	0.299	1.08	0.46
A20	AAD	71	male	yes	yes	166	85	yes	Bentall + triple branch stent implantation	general anesthesia+ caridiopulmonary bypass	premedication:Urapidil hydrochloride injection (micro-injection pump push) Nicardipine hydrochloride injection (micro-injection pump push) Propranolol hydrochloride Sustained release tablets (oral) Metoprolol tartrate tablets (oral) Morphine (subcutaneous) anesthesia: Desflurane(mask inhalation) Rocuronium bromide injection(micro-injection pump push)	Before prophylactic antibiotics after anaesthesia	5.94	4.5	0.25	1.02	1.32	3.89	1.03	3.31	1.12	6.7	81.9	3.96	0.575	0.579	0.283	1.19	0.368
C1	CON	73	male	yes	yes	127	77	/	/	/		Morning fasting	5.83	3.65	0.24	1.8	1.22	5.02	2.08	3.32	1.33	7	29.9	1.44	0.267	0.365	0.199	0.458	0.302
C2	CON	49	male	no	no	130	77	/	/	/	/	Morning fasting	4.19	1.66	0.25	2.05	0.25	4.51	0.9	2.96	1.51	6.2	47.3	3.59	0.486	0.518	0.317	1.02	0.365
C3	CON	62	male	yes	yes	120	72	/	/	/	/	Morning fasting	7.15	4.42	0.5	2.01	0.32	4.28	2.91	2.55	0.84	5	36.1	2.75	0.397	0.627	0.256	0.808	0.352
C4	CON	59	male	no	yes	145	97	/	/	/	/	Morning fasting	5.97	3.07	0.31	2.41	0.22	4.64	1.48	3.39	1.04	4.8	41.7	2.1	0.3	0.432	0.202	0.638	0.285
C5	CON	53	male	yes	no	138	82	/	/	/	/	Morning fasting	4.48	2.84	0.2	1.4	0.11	5.72	0.86	4	1.57	5.4	55.5	4.2	0.613	0.585	0.323	1.25	0.444
C6	CON	71	male	no	no	128	72	/	/	/	/	Morning fasting	6.06	2.83	0.41	2.26	0.29	4.43	1.61	2.94	1.01	5.1	49.3	4	0.567	0.62	0.331	1.07	0.425
C7	CON	37	male	yes	yes	127	72	/	/	/	/	Morning fasting	4.56	2.96	0.34	1.14	0.82	4.64	1.2	2.8	1.75	5	47.9	3.65	0.546	0.549	0.328	1.1	0.35
C8	CON	63	male	yes	yes	136	80	/	/	/	/	Morning fasting	4.26	2.88	0.23	1.02	0.36	7.24	1.1	5.71	1.28	5.7	51.4	4.48	0.691	0.573	0.373	1.29	0.391
C9	CON	64	male	yes	no	126	77	/	/	/	/	Morning fasting	5.65	2.87	0.33	2.22	0.59	5.25	1.72	3.7	1.13	6.6	60.3	5.71	0.846	0.892	0.481	1.69	0.6
C10	CON	48	male	yes	yes	132	79	/	/	/	/	Morning fasting	6.87	3.74	0.51	2.31	0.36	4.3	0.96	2.74	1.42	5.6	52	4.75	0.69	0.777	0.358	1.31	0.578
C11	CON	63	male	yes	yes	131	88	/	/	/	/	Morning fasting	4.69	2.54	0.25	1.79	4.89	5.57	1.23	4.03	1.29	6	52.6	4.65	0.731	0.665	0.403	1.3	0.566
C12	CON	29	male	no	no	112	72	/	/	/	/	Morning fasting	5.54	2.71	0.28	2.32	0.23	3.78	2.29	1.78	1.69	7.8	29.2	1.49	0.227	0.321	0.164	0.445	0.216
C13	CON	48	female	no	no	111	67	/	/	/	/	Morning fasting	4.68	2.45	0.32	1.8	0.22	5.69	1.05	3.74	1.57	6.2	55.2	3.9	0.724	0.948	0.37	1.17	0.634
C14	CON	74	female	no	yes	143	82	/	/	/	/	Morning fasting	4.31	1.9	0.33	1.92	0.28	4.99	2.67	3.41	0.93	5.6	33.7	1.75	0.22	0.328	0.174	0.559	0.257
C15	CON	50	male	no	no	115	72	/	/	/	/	Morning fasting	5	2.9	0.28	1.44	0.46	4.99	2.19	2.81	1.47	5.9	33.2	2.04	0.263	0.32	0.183	0.473	0.226
C16	CON	56	male	yes	no	120	67	/	/	/	/	Morning fasting	10.19	5.53	0.53	3.86	0.56	5.75	3.95	3.68	0.87	6.2	57.7	2.25	0.277	0.371	0.182	0.51	0.23
C17	CON	54	male	no	no	130	75	/	/	/	/	Morning fasting	5.34	3.45	0.16	1.61	1.24	6.09	1.76	4.14	1.36	5.8	51.6	2.21	0.266	0.306	0.19	0.579	0.183
C18	CON	65	male	yes	yes	160	97	/	/	/	/	Morning fasting	5.06	3.03	0.23	1.65	2.68	3.1	4.91	1.07	0.57	7.1	57	2.25	0.26	0.323	0.194	0.554	0.182
C19	CON	74	male	yes	yes	128	72	/	/	/	/	Morning fasting	5.27	2.48	0.3	2.4	1.33	5.73	1.39	4.15	1.29	5.1	38.3	2.55	0.336	0.419	0.216	0.806	0.25
C20	CON	65	male	no	no	145	92	/	/	/	/	Morning fasting	6.28	3.42	0.41	2.28	1.28	5.45	0.88	4.2	1.29	7.1	37.8	2.86	0.35	0.388	0.253	0.774	0.262

## Sheet: Sheet3-Genus_diff_abundance
Genus	A1	A2	A3	A4	A5	A6	A7	A8	A9	A10	A11	A12	A13	A14	A15	A16	A17	A18	A19	A20	C1	C2	C3	C4	C5	C6	C7	C8	C9	C10	C11	C12	C13	C14	C15	C16	C17	C18	C19	C20
g__Finegoldia	0.036735	0	1.54784	0.008333	0.027362	0.004334	1.32274	0.009466	0.004303	0.003845	1.43827	0.531438	0.010708	0.616171	1.28093	2.23432	0.941541	4.13117	0.169066	0	0	0	0	0	0	0	0	0	0	0	0	0	0.009553	0.009603	0	0.009651	0	0	0.009024	0
g__Prevotella	2.73564	2.72301	5.61609	0	3.33812	0	6.41739	0.052062	0	0.067279	12.9487	0.016104	0.182044	0.645839	0.853227	11.5919	0.291997	0.066871	4.20491	0.034362	0	0	0	0	0	0	0	0.982602	0	0	0.014606	0	0	0.009603	0	0.021232	0.008505	0.008479	0.051568	0.020104
g__Peptoniphilus	0.023769	0	0.051188	0	0	0	0.439355	0.115957	0	0	1.58844	0.30828	0	0.702891	0.687383	2.28962	3.35697	0.49039	0.852575	0	0	0	0	0	0	0	0	0	0	0	0	0	0	0	0	0	0	0	0	0
g__Campylobacter	0.259302	0	0.502133	0	0	0	0.130872	0.026031	0	0	0.630301	0.009202	0.01285	0.057053	1.39659	3.14795	0.035755	0.128789	0.236692	0	0	0	0	0	0	0.008625	0	0	0	0	0	0	0	0	0	0.00386	0	0	0	0
g__S5-A14a	0.0497	0	0.082876	0	0	0	0.119187	0.026031	0	0	1.08082	0.027607	0	0.073028	0.685201	0.747721	0.911745	0	0.193218	0	0	0	0	0	0	0	0	0	0.00449	0	0	0	0	0	0	0	0	0	0	0
g__Peptostreptococcus	0.064826	0	0.026813	0	0	0	0.726805	0	0	0	0.380719	0.048313	0	0.182569	0.004364	0.121671	0.099319	0	0.05072	0	0	0	0	0	0	0	0	0	0	0	0	0	0	0	0	0	0	0	0	0
g__Porphyromonas	1.67466	0	0.241316	0	0	0	0.553868	0.113591	0	0	12.0751	0.011503	0.027842	0.221365	2.33928	1.19901	7.86207	0.4681	0.96126	0	0.004081	0	0	0	0	0	0	0	0.006736	0	0	0	0	0	0	0	0	0	0.009024	0.005026
g__Anaerococcus	0.004322	0	0.182815	0	0	0	0.736153	0.023665	0	0	8.41388	0.526836	0	0.878614	0.26186	1.64808	1.09052	0.193184	0.137668	0	0	0	0	0	0	0	0	0	0.006736	0	0	0	0.038212	0	0	0	0	0	0	0
g__Fenollaria	0.460262	0.050945	1.50152	0	0	0	0.294461	0.257945	0.012908	0	34.6623	0.082821	0.089951	0.997284	11.5371	0.077427	33.4307	0.111452	4.11313	0.009818	0.034685	0	0	0	0.035847	0	0.054684	0	0.067357	0.007089	0	0	0	0	0	0.034744	0	0.036035	0.023206	0.07874
g__Allisonella	0	0	0.034126	0	0.120847	0.015168	0.035055	0	0.673364	0.082657	0	0	0.01285	0	0.026186	0	0.003973	0.037151	0.048305	0	0	0	0	0	0	0	0	0	0.440064	0	0	0	0	0	0	0	0	0	0	0
g__Collinsella	1.09123	0.573132	0.892139	0.172909	1.56873	0.769214	0.198645	0	2.15132	0.134558	0.232661	0.876527	0.749593	1.79146	0.189849	0.013273	1.31895	0.344264	0.207709	0	0	0.031441	0	0.020114	0	0.004312	0.009943	0.617925	0.199825	0.666383	0.389484	0.051703	0.76901	0.08403	0.010492	0.131254	0.014884	0	0.010314	0.010052
g__Ezakiella	0.133973	0	0.056063	0	0	0	0.652022	0.014199	0	0	2.63754	0.027607	0.019275	0.057053	2.98302	0.035395	5.6711	0	1.13999	0	0	0	0	0	0.007681	0	0.009943	0	0	0	0	0	0.009553	0	0	0.011581	0	0	0	0
g__Family_XIII_AD3011_group	0.32845	0.257272	0.046313	0	0.029642	0.008667	0.007011	0.123057	0.040875	0.155703	0	0.020705	0.147777	0	0.043643	0.024334	0.033768	0.46067	0.048305	0	0	0	0	0	0	0.004312	0.007457	0	0	0	0	0	0.059706	0.05762	0	0.036674	0	0	0.079931	0.005026
g__Dorea	0.274428	1.54363	1.28946	0.23749	0.3329	0.468029	1.94672	1.95471	0.890648	0.618969	0.353222	2.67099	0.475456	2.24788	0.60446	0.676931	0.290011	1.53061	0.763211	0.159537	0	0.041922	0.095425	0.775488	0	0.219929	2.38622	0.476106	0.334538	0.014178	0.35297	0.229291	0.191058	0.811486	0.250498	0.847359	0.216883	0.710107	0.238503	0.666778
g__Monoglobus	0.363023	0.63936	0.555759	0.014583	0.177851	0.43986	0.109839	0.276877	3.44212	0.438276	0.010576	2.54216	0.224878	0.018257	0.098198	0.285373	0.194665	0.074302	0.466139	1.25911	0.095895	0.008384	0	0	0.025605	0.349299	0.069598	0	0.116752	0.018904	0.374878	0.375407	1.80789	0.045616	0.262302	0.057906	0.263661	0.052993	0.018049	0.036857
g__Sutterella	0.514283	0.501809	0.638635	13.7682	1.9632	0.023835	0.595934	0.792768	0.027967	0.228749	0.213625	0.018405	0.006425	0.495219	0	0.946819	0.015891	0.289776	0.504782	0.012272	0	0.01048	0	0	0	0.002875	0.173995	0.091169	0	2.21419	0	1.2656	0.348682	0.381734	0	0.347437	0	0	1.63987	0
g__HT002	0.060504	0.025473	0.02925	0.054164	0.034202	0.062837	0.058425	0.052062	0.012908	0.023067	0.076144	0.066717	0.042834	0.089002	0.087287	0.066366	0.041714	0	0.065211	0.053997	0.016323	0.03773	0.024811	0.049166	0.048649	0.057498	0.049713	0	0.062866	0.047261	0.05112	0.015736	0	0	0.018361	0.036674	0.034021	0.008479	0.01547	0.056961
g__Haemophilus	0.114525	0	0.036563	0.566643	0.022801	0.019501	0.035055	0	0	0	0.019036	0.011503	0	0	0.028368	0	0.011918	0.034674	0.060381	0	0	0	0	0	0.212521	0.107808	0.012428	0.045585	0.042659	0.047261	3.41042	0.204563	0.026271	0.076827	0.073445	0.106161	0.125452	7.21553	0.020627	7.98961
g__Lachnospiraceae_UCG-010	0.933489	0.2318	0.351005	0	0.312379	0.099673	0.056088	0.501692	0.161349	0.142248	0.10364	0.85122	0.040692	24.745	0.288046	0.320768	0.44892	0.559738	0.410588	0.031907	0	0	0	0.525187	0	0.140869	0.452387	0.195001	0.00449	0.009452	0.058423	0.096662	0.023882	0.405743	0.230826	0.411133	0.191367	0	0.379027	0.018429
g__Ruminococcus]_torques_group	1.11068	0.303123	0.241316	0.031249	5.78927	0.563368	0.282776	2.35937	3.55184	0.030756	0.226316	1.87959	0.886662	19.7494	2.85864	0.610565	6.39811	2.24886	1.50227	1.61009	0	0.041922	0.047713	0.782193	8.39329	0.102058	3.62159	0.486236	0	0.070892	2.60467	0.074182	0.095529	1.1452	0.127216	1.03073	0.144589	0.055113	2.29092	0.130675
g__UCG-002	8.95458	3.68587	0.324193	0.020832	0.964498	0.48753	0.065436	0.20825	0.088204	2.45473	0.023266	0.174845	7.79363	0.963053	0.949243	0.557473	0.877977	6.4791	0.874312	0.532607	0.012242	0.01048	0.030536	0.744201	0.010242	0.275989	0.047227	0.281105	0.026943	0.044898	0.630477	0.01124	4.22239	2.72736	0.661001	2.51313	0.614501	0.031796	0.235925	0.07539
g__Flavonifractor	0.10156	0.033114	0.304692	0	0.057003	0.273017	0.226688	0.113591	1.47796	0.0173	0.038072	0.119631	0.044976	0.03195	0.813948	1.76533	0.045687	0.148603	0.688339	0.080996	0.042847	0.012577	0	0.154204	0.025605	0.195492	0.260993	0.027857	0	0.122879	0	0.026975	0	0.064823	0.04328	0.075278	0.031895	0.063592	1.13579	0.073714
g__Gastranaerophilales_unclassified	0	2.05563	0.004875	0	0	0	0	0	0	0.099958	0	0	0	0	0	0	0	0	0	0.007363	0	0	0	0	0	0	0	0	0	0	0	0	0	0	0	0	0	0	0	0
g__Lachnospira	0.674186	0.399918	0.324193	0.345819	0.33062	0.502698	0.193971	0.054429	0	0.242205	0.145942	0.816712	0.032125	0	0.18112	0	0.013905	0.401228	0.468554	2.03471	0.608014	0	0.022902	0.020114	0.601716	0.176805	3.0996	0.167144	6.96468	3.89905	5.36514	8.97606	0.296141	1.34447	1.42168	1.15426	1.45864	0.192895	0.568541	0.139052
g__Phascolarctobacterium	0.079952	0.489072	1.49909	0.047915	1.79903	1.80278	0.729142	3.21367	12.4067	4.62497	0.086719	0.499229	3.36246	0.07531	0.266224	0.891514	0.284051	0.175847	1.26799	0.841862	0.046927	0.230569	0.017177	0.011174	0	0.024437	3.91738	1.65877	0.280653	0.496243	1.07351	0.258514	0.592281	1.1404	0.014427	1.2334	0.046779	0.496015	0.827672	0.418831
g__Colidextribacter	0.0497	0	0.107252	0	0.045603	0.078005	0.088806	0	0.120474	0.026912	0.014806	0.285274	0.066393	0.006846	0	0.086276	0.033768	0.042104	0	0.049088	0.032645	0.025153	0	0.176552	0.081936	0.255865	0.489672	0.060779	0.044904	0.248121	0.055988	0.204563	0.004776	0.043215	0.057706	0.050185	0.042526	0.133542	0.87924	0.170883
g__Desulfovibrionaceae_unclassified	0.041056	0.012736	0.053626	0.054164	0.075245	0.073671	0.051414	0.030764	0.015059	0.04229	0.012691	0.004601	0.01285	0	0	0.013273	0.009932	0.00743	0.041059	0.036816	0	0.006288	0	0.008939	0	0.012937	0	0	0.044904	0.028357	0.026777	0.01124	0	0	0.019673	0.044395	0.025516	0.025437	0.024495	0.013403
g__Holdemania	0.012965	0	0	0	0.031922	0	0	0	0	0	0	0.027607	0	0	0.006547	0.024334	0	0	0	0	0	0	0	0.008939	0	0.038811	0.052199	0	0	0.021268	0	0	0.007165	0.012004	0.009181	0.011581	0.010632	0.07843	0.082509	0.056961
g__Elsterales_unclassified	0	0.007642	0	0	0	0.008667	0	0.011832	0	0.011534	0	0	0	0	0	0.004424	0	0.017337	0	0.004909	0	0	0	0	0	0	0	0	0	0	0	0	0	0	0	0.00386	0.004253	0	0	0
g__Neobitarella	0	0	0	0	0	0.004334	0.014022	0	0.004303	0	0	0.027607	0	0.009128	0.006547	0.008849	0	0	0	0	0	0	0	0	0	0.004312	0	0	0	0	0	0	0	0	0	0.00386	0	0	0	0
