# Supplementary material for: Changes in the gut microbiome of patients with type a aortic dissection
Source: Front Microbiol. 2023 Feb 22;14:1092360. doi: 10.3389/fmicb.2023.1092360 (PMC9992204; doi:10.3389/fmicb.2023.1092360)
Supplement: Supplementary file 2 [file Table_2.XLSX]

## Sheet: Sheet1
ASV ID	S18	S17	S16	S15	S14	S13	S12	S11	S10	S9	S8	S7	S6	S5	S4	S3	S2	S1	S20	S19	S33	S31	S30	S29	S28	S27	S26	S25	S24	S23	S22	S40	S39	S38	S37	S36	S35	S34	S32	S21
591ed1d6afd1e79ae33d6b6cd0c6b185	6321	301	1377	6710	92	328	134	434	22543	39	266	5369	302	74	1370	159	68	204	44	1114	1229	61	332	31	56	69	656	2868	91	13293	9372	8883	619	6194	112	5150	90	3689	85	50
ca0eb1b092edeff01cc3c9892bc63d42	1139	1035	2779	2110	270	305	43	59	1409	854	121	78	2655	213	95	5585	4006	1566	4295	3752	1779	1213	93	410	8689	979	173	75	1796	116	384	2273	5778	1706	2752	3083	4353	2591	10031	55
58225734163209910fc7df83bd14263e	916	83	721	354	192	85	1565	224	182	2919	279	2476	1023	435	133	869	1813	329	571	1158	175	313	0	252	995	1683	60	6151	247	0	335	4147	2767	3300	1191	537	1892	401	2526	1215
04d34c2af12c10d8dd3cc067e23f8863	358	105	114	278	25	115	66	22	203	0	0	16	355	0	0	421	258	90	947	210	260	230	0	432	350	15	20627	0	23	0	93	50	423	12	451	935	720	830	262	2041
575037da2eda0f9dda9e70d41ebd71c8	114	196	159	847	51	194	719	44	235	872	1404	925	1150	671	111	228	119	1310	117	213	0	1969	1430	2402	172	1180	36	20	175	35	30	2347	3073	1964	803	2167	1156	1940	610	0
459e2bf3bb22f8edef08e0a308b01b6d	45	11497	35	2656	210	42	36	13799	0	6	81	126	0	0	0	538	0	117	4	1515	0	0	3	30	0	22	0	0	0	0	0	47	18	17	0	18	0	0	0	17
a3e5ed4f236ccc0603c2f0bb49cf6883	97	52	23	78	25	16	316	52	62	922	49	115	120	72	51	63	97	106	92	154	108	76	3643	18030	24	46	51	65	52	39	296	97	66	32	498	96	748	10	1345	1673
658f8e759ac7c72aa33a047b2ea59e41	138	463	38	851	85	280	0	39	670	2013	5510	31	232	173	30	22	302	495	51	1334	2242	78	16	141	111	52	83	19	2914	16	25	161	131	99	3162	443	4744	342	1774	0
19e968c7972fe0da5fee6dbc65c3fb0a	0	20	15	0	0	0	3255	283	23	2891	32	219	29	0	179	74	19	0	8126	236	0	17	1439	29	0	12	29	0	15	11	20	58	25	37	57	59	30	0	25	10430
f68d9b7a447905f340b84e1f3328bbd4	6	58	0	170	0	0	1032	105	28	5966	21	792	56	243	157	5793	8	38	0	832	160	6	4091	39	0	0	17	0	0	0	0	70	26	49	16	33	0	0	335	7492
fd4262fa0b2d2b1d52af1638feb30745	0	0	0	0	23	0	0	0	0	0	0	0	0	0	0	0	0	0	0	0	0	0	0	0	0	5513	56	68	17504	31	21	51	0	0	0	0	25	0	1592	0
d2d444fd54bca80fbe5fa5a4c9be57fc	886	78	12	257	0	0	69	46	89	147	7463	13	0	548	53	0	303	0	10	0	0	11	4835	0	853	11	14	0	0	0	0	1918	911	1733	67	629	0	488	0	1793
d41f18c7920d46ca39192ae8c158fb54	930	60	23	201	0	154	0	0	450	0	687	0	226	1032	13	100	2568	87	2215	878	524	1412	46	46	2787	23	41	48	0	0	330	55	4750	0	270	1131	416	962	490	156
d7463dce1ab4db9cf8f134047723bc85	36	59	444	67	1572	0	122	133	1639	717	160	792	22	265	251	62	31	24	97	31	0	19	4319	428	0	416	678	3789	205	0	450	311	2402	272	40	104	21	54	22	124
924b48cf897bb4394fda7e027a079c54	162	568	7	97	629	30	621	43	141	487	623	13	96	414	51	211	169	33	393	80	57	1453	178	152	334	8	12	921	573	6	13	2944	2593	2327	112	252	152	214	385	1560
a82a06b44b3c69a6ce96c61a4d9a77c9	0	80	9	146	0	582	0	0	10	0	8	13	163	3	6	7	902	0	234	17	0	7	4	0	0	0	5308	0	13	0	0	0	364	9	3384	18	6063	12	584	0
f0bde2f54893276b9ba2239c532b706a	15	141	26	0	12	22	34	25	18	107	20	0	67	5261	665	83	735	12	503	15	84	92	50	2670	24	47	49	449	657	1662	1850	83	1728	46	56	128	59	126	53	13
4dbe3bdab41aeec79e52c78c1281615d	174	0	195	211	1956	49	0	0	95	0	728	1590	0	256	0	117	26	96	176	0	0	619	319	158	100	0	3290	0	0	0	5970	120	257	136	198	0	0	0	96	0
194a2c0aebe478f53f7e8ac50c03b1b0	0	5	0	0	84	30	0	294	0	9	0	2228	14	646	3931	18	0	20	0	5	0	0	437	0	8	8677	26	16	39	16	15	15	0	10	0	0	0	0	27	0
71602523e1912c8c7022003ef70c6756	0	0	0	0	0	906	0	0	279	141	43	0	5810	3505	1628	0	0	1063	0	183	629	42	0	0	0	0	0	0	0	0	0	0	0	0	0	808	0	779	0	0
21f9c6b9e703c470266461226bbc93e4	0	68	0	103	0	7	1555	80	19	4051	21	514	0	680	193	12	0	53	1505	254	0	0	5765	0	0	30	0	0	0	0	0	0	0	33	0	0	0	0	9	0
5601d2aa3c8cd239945113d8e02a5174	3204	290	2107	1253	263	48	1147	514	49	54	57	219	35	99	61	248	32	378	231	218	24	111	97	311	31	81	55	411	53	67	241	986	141	875	93	99	124	63	127	59
168ab6dd0dc826f9c5f7d027cf24a0df	0	0	0	0	0	0	0	0	1067	0	0	86	8887	0	0	41	55	41	0	708	1596	0	0	0	0	0	0	28	28	37	1153	58	0	27	0	0	21	0	0	0
ad0140e97b44feba274a4dc4ac374781	0	0	2	0	0	0	0	0	0	0	0	0	0	0	0	4	0	0	2	0	0	0	0	0	0	5	9171	0	77	5	0	34	9	0	1241	6	1857	6	356	5
91391dfa5b171382d5db683cd78d6154	36	0	0	39	0	0	0	0	174	0	0	0	53	0	0	0	0	0	0	0	1927	0	0	5	117	0	7	0	13	8	0	15	15	8	3603	364	5938	327	0	0
6d816b8fa226eb26b395f1fb33b3de51	173	129	87	175	349	70	1013	79	351	307	339	163	0	590	50	297	277	210	168	198	84	277	37	152	400	616	31	1747	245	834	0	562	312	524	232	163	385	118	457	194
dc999453e94b1433642ad6986dff8a31	626	1886	23	220	1430	279	392	79	16	588	306	13	225	1638	15	0	101	364	299	405	24	537	12	0	170	21	0	1260	27	0	20	0	856	13	49	201	71	182	33	0
ae7d8efb06e9c0ad71820823c3089849	26	25	8	31	0	0	35	22	0	28	0	13	32	6	13	11	0	13	0	20	114	0	171	2013	24	0	0	2341	728	0	958	25	4919	9	56	34	63	3	174	159
40733c349bb72e5a657ae7f501f86eaf	0	0	0	0	0	0	16	0	17	0	0	1256	0	2240	2390	0	0	0	0	0	0	0	1289	0	0	0	0	0	0	0	4221	7	0	0	0	0	0	0	395	0
83616dd5802b48f7dcbdc6cbaaf18cfa	0	0	0	0	0	0	7	0	14	2	9	4	5	0	11623	11	0	0	0	0	0	0	10	0	0	0	0	0	0	0	9	0	0	0	0	0	0	0	7	0
971f624fbf3fe938fb5f37116142117a	0	0	0	205	0	0	0	0	0	0	516	0	0	0	0	0	0	86	0	293	0	10273	0	92	0	0	0	0	0	0	0	0	0	0	0	0	0	0	0	0
f3be9c848b0d220c6c1081c60b59b63d	77	0	466	56	0	95	494	0	0	0	158	24	0	127	118	0	0	0	456	220	0	0	40	197	237	334	209	5512	34	0	0	53	62	0	80	1152	140	1080	0	23
76e72d858816572f535b6f50a10f4073	232	605	34	129	12	1266	620	25	417	0	118	15	1200	125	21	352	338	27	1946	44	57	451	16	176	53	164	152	7	8	10	21	30	650	0	547	303	853	292	14	9
05a1ac81d0c6ce4df6d09b21b7faa7f1	250	127	146	128	31	29	0	16	67	0	129	204	59	45	0	192	193	62	156	13	56	315	39	36	218	0	0	0	0	0	1022	37	0	28	1257	1488	2017	1413	263	0
da185943062e8dee1ad506d607285ac6	319	155	138	196	32	44	464	137	102	285	78	295	132	221	29	190	690	104	610	119	196	127	17	110	710	0	52	258	307	0	0	435	1164	389	359	265	567	207	96	427
46607f7aede9c897a3237799bc8939a5	99	225	283	405	63	3073	0	0	497	0	517	42	17	78	0	21	324	166	324	331	208	288	25	20	262	0	20	15	9	11	7	0	36	3	611	400	1101	332	189	0
1ad20c0e4ced6c44f511ebce94b1c540	88	195	228	1090	3776	21	163	28	0	658	280	108	31	503	0	99	0	0	260	0	16	17	0	0	22	1373	21	0	261	0	0	13	334	13	19	138	26	113	0	0
926456ff94bd8dd3623860386de92526	145	0	0	47	0	0	282	69	56	0	23	69	108	128	166	59	88	197	287	151	4	852	1612	2871	29	494	0	235	0	12	0	83	278	91	71	292	92	252	200	180
4d432a50e008d9a209e0ecf1eea2bb14	244	9	0	603	0	17	809	234	7	113	1333	5	5	75	80	0	5	5	6	2	0	1566	1079	0	0	0	5	0	0	4	906	724	0	691	22	148	13	113	85	5
9902162888cd62e37234730cea137644	0	52	0	31	14	0	175	0	143	165	0	0	24	0	0	63	163	186	31	0	500	59	0	0	0	83	0	0	0	0	0	0	128	0	2599	224	3937	222	0	0
8be449490a4877d30785e30a483fb586	220	104	0	90	188	107	450	0	138	39	247	247	102	467	0	11	726	55	265	49	126	295	0	5	475	418	0	10	0	0	0	38	463	25	184	59	303	45	63	2731
40a58ec52020101c4c94b87d86bdfd89	0	0	0	0	0	19	7764	0	0	0	0	0	0	0	0	0	0	0	0	0	0	0	0	0	0	0	0	0	0	0	0	0	844	0	0	0	0	0	14	0
57428e92349d0ab586e88aa6e6f44cb2	163	0	366	86	0	57	0	0	444	63	0	135	976	0	0	1808	79	153	1553	72	141	0	0	0	123	0	45	0	0	0	0	0	606	0	245	464	310	395	0	263
e692fcf963c630541c141757c5eb197a	71	0	403	76	5	0	0	41	2374	565	807	0	0	0	23	610	192	32	0	390	15	137	76	101	0	1293	10	0	0	3	0	250	642	234	0	12	11	3	115	23
9ae3f9e6c7dfe1ba88bde4faedde853a	0	0	0	71	7645	19	0	0	0	61	42	0	22	0	0	0	0	324	0	0	0	14	4	0	0	0	0	0	50	0	0	0	0	0	28	62	73	48	0	0
b225d78f3606aaea3222a90099d7b744	0	0	0	0	0	1721	0	0	484	463	0	0	0	0	728	20	0	1336	26	1971	183	0	0	42	0	0	0	0	0	0	0	0	0	0	0	569	0	469	0	25
1c2afc5ce5bc9ee558d94d7fb0f90a5b	0	0	0	0	0	0	0	0	0	0	0	0	0	0	0	16	0	0	0	0	0	0	0	0	0	0	7677	0	156	0	0	0	0	0	0	0	0	0	0	0
c28b5fc53b935bcc1632e5ea4989c80e	0	9	7507	11	10	0	4	0	0	0	17	0	90	0	0	0	24	0	13	0	11	0	4	0	0	0	0	0	0	0	0	0	0	0	11	0	0	0	0	0
7b4e3e3ede55fc5ea0478585c7f6e68d	1032	219	183	281	25	619	0	0	755	0	0	13	0	362	10	22	951	610	101	154	469	138	6	12	57	19	10	4	5	0	5	22	11	0	205	429	315	401	5	0
2a392351882e5ef24ba48badd044e725	0	15	0	30	0	0	0	0	0	5202	544	30	42	15	0	0	0	0	343	0	0	0	130	0	0	281	0	0	0	0	110	0	0	0	22	0	0	0	0	0
fd88fc091688973c50015642a25f36f5	430	0	0	12	0	0	0	0	22	0	0	4643	1564	6	0	20	0	27	0	0	0	0	0	0	0	0	0	0	0	0	0	0	0	0	0	0	0	0	0	0
e0052e0ddb394b1c18890d9bd4da39d3	0	0	0	0	0	0	0	0	0	0	0	0	0	0	0	0	0	0	0	0	119	0	0	0	0	0	0	47	0	0	6439	0	0	0	0	37	0	0	0	0
a528dc11ab85832614a31481d0114f73	0	0	193	308	0	5	0	0	6	0	3069	211	496	0	0	305	227	0	0	0	0	0	0	0	224	503	0	0	2	0	0	287	0	254	0	270	0	279	0	0
8b1b44ce298d1096a92f1cd560e00d88	66	363	0	245	9	0	0	0	320	4	4	9	1545	0	30	5	66	410	0	20	1084	0	16	4	10	4	7	0	2354	0	13	7	0	0	7	11	15	0	9	0
135a839507102ee8ef4e3c248c5fa286	0	0	2544	15	0	7	7	2973	0	0	0	257	0	0	0	443	0	0	6	155	0	0	0	0	0	0	0	0	0	0	0	12	0	0	0	9	0	4	0	0
1b1cc07c10f908d0b97142b8445a9469	1468	451	1010	587	270	5	231	661	2	2	4	566	2	12	4	635	0	17	0	70	0	0	0	0	0	0	0	0	0	0	0	0	7	0	0	5	0	4	0	0
583a986f5ebf9d33038ff60eee737e06	28	1944	20	32	111	17	15	19	113	14	49	71	149	40	41	1327	23	18	32	80	472	24	32	28	9	14	27	19	94	9	12	27	0	0	0	597	86	397	22	0
02934c4550551579ab8dc769b9a34b9a	0	0	0	0	0	0	0	122	0	0	0	245	0	364	0	0	0	0	0	0	0	0	0	0	0	0	0	0	0	0	0	0	0	0	0	0	0	31	0	5205
f82def37e8543f757fad5257a104301b	240	124	77	103	537	90	294	61	227	184	497	5	59	38	5	284	363	85	46	125	24	64	0	126	75	853	98	0	195	0	20	254	185	175	61	127	129	78	49	0
c13359a9f895b1a2b9fcf49ceaea0e8a	14	0	0	13	0	0	5	9	0	0	0	0	0	0	31	0	0	25	0	22	0	700	9	19	18	5	0	83	0	0	0	2720	16	1952	59	55	56	32	91	0
56c5cce4fbe952ce31e659923fa9ccd2	0	0	0	0	0	20	0	0	152	0	0	3	0	0	0	0	0	0	0	4	0	0	0	1865	0	0	0	2	0	0	0	4	3788	2	0	10	0	0	0	2
480fbba63e6268108188512ad75cfddb	0	3255	0	2292	107	0	0	0	0	0	0	0	0	0	0	0	0	96	0	0	0	0	0	0	0	0	0	14	0	0	0	0	0	0	0	0	0	0	0	0
0f2905c5c3b681a088a4b6214226702b	0	0	0	0	0	0	0	160	0	0	44	0	0	0	0	0	0	0	0	0	0	0	0	38	0	0	292	0	0	0	0	2623	6	2482	9	32	3	0	0	0
bd4306a2e99e4c1e3589f2c893bd0cbe	344	11	129	147	347	132	719	106	95	114	287	764	157	108	100	112	243	42	0	191	56	81	6	23	80	53	55	0	99	50	0	144	0	136	41	248	62	260	35	0
cdd07976a8984507bcca243c80c255ea	0	0	0	0	0	0	0	0	0	0	0	0	0	0	0	0	0	0	0	0	0	18	0	0	0	0	0	0	0	5381	55	24	0	0	0	17	0	0	0	0
22632c954ef155ebb0c3d54d46fac742	0	664	0	87	785	283	381	0	70	0	0	85	355	688	80	312	225	477	0	86	304	160	177	73	0	4	0	0	0	0	11	4	8	0	0	68	8	35	23	0
77049d75f92fc520bc58d4f5e9f1335c	30	91	129	45	8	6	944	5	192	1264	117	47	176	37	7	203	102	92	414	193	277	140	8	52	0	28	186	10	0	0	4	22	14	25	118	30	159	19	167	47
28b8656c9d9c6134806eeea9b34480aa	0	0	210	0	0	0	8	0	61	0	6	94	11	240	3810	0	0	238	5	0	0	0	604	0	0	0	0	0	0	0	5	0	0	0	0	0	0	0	3	0
7902966d8a5ff7cf44af50070d8b028d	0	0	0	1321	0	0	1636	487	420	227	0	0	0	0	0	14	107	0	0	0	0	0	336	0	0	0	0	0	11	0	720	0	0	0	0	0	0	0	0	0
c12824d4f207121d5f0b43568dce3db9	0	0	21	0	254	36	0	0	15	0	0	0	49	0	108	0	0	86	0	0	64	0	0	0	0	27	0	69	144	4389	0	0	0	0	0	0	0	0	0	0
e13dd8f8f2ea91150a8391c8d5e5d74c	56	55	0	23	0	106	216	10	28	34	15	33	20	0	6	297	56	122	173	66	56	94	4	0	90	31	11	0	93	0	0	1008	493	899	154	197	201	202	182	70
691f76ae13a4b86daf69ade05006bbbc	31	11	6	18	5	3248	10	16	179	0	0	0	3	10	0	0	199	69	19	5	0	9	3	4	0	7	4	0	0	11	0	11	0	0	0	629	0	584	2	0
6d937f5908c2d7390d0910601bd3d1fc	0	0	0	0	0	1742	0	0	0	0	0	0	0	290	0	0	0	67	0	1330	0	0	0	0	566	0	0	0	0	0	0	0	0	0	0	602	0	465	0	0
2457188c02b21b4e228c436873a15b5a	83	82	44	96	21	120	69	28	18	234	105	63	56	92	7	266	136	26	104	296	73	74	65	292	112	70	78	326	180	0	73	545	188	441	152	36	250	36	58	51
b3b8fece93cb2029d4669013ada23518	0	0	0	38	0	0	245	0	0	0	471	302	164	0	0	106	0	125	881	0	0	0	0	0	0	239	0	0	0	0	0	976	0	867	0	307	5	277	0	0
de43a1b0de87aea6dc906eb4e489578b	0	102	0	0	0	0	0	0	0	0	0	289	0	0	55	0	0	0	0	0	0	0	0	0	0	0	0	0	0	0	0	0	0	0	15	0	0	0	0	4478
58947b01262e3f98893db6c2076976b0	0	0	470	0	5	0	377	0	0	0	0	216	0	0	0	254	46	98	0	0	0	0	0	0	64	1166	16	0	0	0	0	785	0	698	0	337	0	318	0	0
f6a33022f97b860f8f34f39d989d6c45	0	2044	16	1227	25	9	12	626	0	0	6	268	0	0	0	23	0	59	0	350	0	0	0	0	0	4	0	3	0	0	0	0	0	0	0	6	0	0	0	0
54bd44953a6b5a4638c155dd57a151c9	77	9	0	56	3	1940	0	3	19	2	0	0	7	5	0	2	0	1721	0	0	74	8	6	7	0	0	0	0	0	0	0	0	0	0	0	301	0	290	0	0
a4153adbe09ff6d4db9133bcfcbf4858	0	162	5	61	0	376	0	5	0	309	251	9	0	0	0	0	0	54	112	0	0	0	0	0	0	0	200	0	0	7	0	29	115	38	759	324	1302	277	0	0
a7c292cc5d8b5602674aa078b5fb9c3e	189	825	0	0	1486	56	73	0	0	154	108	0	0	0	0	0	0	100	0	0	0	206	0	0	0	0	50	711	0	25	0	65	0	0	0	195	0	133	0	0
ae92751ce0103cf1fe77dd7f219da00c	0	13	0	10	11	81	21	14	0	35	25	15	55	26	0	0	58	51	34	17	24	305	34	29	0	19	0	688	14	6	0	1176	24	1017	22	17	20	5	401	11
3c4264e19388db984affdda5e89a1863	0	0	0	0	6	27	0	6	0	0	11	10	21	26	0	16	0	0	0	13	0	0	0	13	0	0	23	0	23	3851	20	46	0	10	10	10	6	21	30	19
438b5c281ad4694a368e1f049960287e	141	122	0	217	0	10	30	0	56	28	63	0	0	257	35	0	331	0	0	0	80	78	0	31	0	0	0	0	507	0	1148	68	488	117	6	78	0	59	197	0
dc2f672520a7fb34d9f1730632be74b9	0	42	1622	0	0	0	72	53	0	302	0	0	339	0	0	1326	0	21	0	0	15	0	0	0	0	289	0	0	0	0	0	0	0	0	0	25	0	0	0	0
5f778b651f308ad0f77971b0d4a44727	1112	0	6	0	0	0	0	0	0	0	0	0	0	0	64	0	0	0	0	0	0	0	229	0	0	0	0	0	0	0	1119	0	1017	0	0	36	0	27	428	0
e3c5f9bb6b22d5930bde7a44e456cfef	0	7	0	9	0	0	0	0	14	0	0	14	52	17	0	74	0	95	198	0	12	0	26	0	0	0	101	0	0	0	0	0	163	0	51	222	71	228	2673	8
1dfdcd7db65f345b41fbdf1d04386565	110	154	304	51	5	45	27	18	24	225	166	36	283	353	5	0	240	67	251	0	0	0	13	6	35	59	4	0	3	0	694	25	0	24	3	322	2	334	61	0
b2ad15b91add50f689142d06df109642	0	0	0	0	0	723	0	0	0	0	0	0	0	0	0	0	0	464	0	2416	289	0	29	0	0	0	0	0	0	0	0	0	0	0	0	0	0	0	0	0
f22d7276c7cff29f70dba472ec48076b	66	953	0	0	15	629	230	0	55	0	0	0	0	12	0	359	565	0	243	0	248	0	0	0	0	0	0	0	0	11	0	0	512	0	0	0	0	0	0	0
33db7b189dcfe16b551c393c56f3b5d5	27	0	22	0	35	0	0	10	10	0	65	24	6	0	0	26	0	11	75	7	0	42	16	583	625	0	12	0	117	0	0	1035	245	842	0	29	0	13	9	8
9f009d244cac331e17e06e4a9aec4119	122	37	14	43	11	42	0	0	72	0	22	0	227	24	0	86	370	112	74	65	47	378	0	0	875	150	12	0	13	5	0	22	12	0	237	107	333	115	200	0
45917d65c9297c9fd370f3b48fc33f1a	268	74	395	208	0	70	168	52	36	0	616	75	0	159	0	0	59	152	18	202	21	25	0	0	26	0	11	0	0	0	0	92	4	90	17	526	14	408	0	0
4b38473099dc5f18b73be535e282921a	94	166	101	146	163	147	110	135	56	38	61	101	96	77	60	80	30	89	37	77	154	47	34	48	26	58	84	56	75	53	34	91	166	139	146	216	169	91	98	123
9f22da56e873ade2c09013cae621e715	34	76	90	36	43	146	73	164	59	20	63	46	57	123	88	143	26	78	70	48	407	138	85	201	27	59	115	31	43	96	80	304	109	62	95	47	45	99	86	147
8674aa3d8b8cc0c59cf3ce14d81f061c	41	0	0	0	157	0	124	16	120	0	24	67	65	33	0	0	53	43	259	0	19	32	0	0	0	273	0	0	828	0	268	49	61	61	376	104	567	90	0	14
a7aa4a9c9a987e46d3f0330457f15693	171	0	213	2100	0	0	0	116	0	0	37	0	0	0	670	75	0	0	0	0	0	0	0	0	0	0	0	307	0	0	0	0	0	0	0	0	0	0	0	0
ef735cbd4fa4b8ec9261638e625abcc8	339	0	0	77	0	335	0	0	133	0	0	0	0	0	0	0	60	1680	0	0	924	86	13	0	0	0	0	0	0	0	0	12	0	15	0	0	0	0	0	0
ec42f5a125f042d847ecbc17d8274ef1	0	11	27	7	0	34	47	23	0	28	23	38	8	18	0	0	0	7	9	0	4	8	11	3	0	36	65	4	61	3045	6	27	44	9	0	5	8	7	22	0
4a75ff0bae5bda54eea0477cd9facd33	384	0	195	223	6	16	369	15	19	0	144	71	13	0	4	166	14	183	0	32	39	12	42	14	32	329	402	0	85	0	11	51	226	29	115	37	169	32	98	0
9849a7d79f6c37027a4fa2749dfbfe6c	49	83	52	49	16	209	395	26	87	59	34	60	159	70	0	81	64	87	391	0	107	135	22	38	52	221	32	0	96	83	0	34	251	33	77	83	114	80	114	16
7f8cab0ee83c3fe5e45679b389fcaf8d	0	0	144	0	0	0	16	19	0	228	141	567	0	0	158	0	0	0	0	0	0	0	519	0	0	0	78	0	0	0	9	769	151	631	0	44	0	29	0	8
362613301e67a9e3681194d22ef4bccb	91	0	31	0	47	0	174	0	0	33	0	0	48	0	0	79	0	226	501	0	0	0	0	0	0	417	0	0	537	0	278	77	137	56	0	306	0	293	0	96
313ca90ce1b3a41c58b43ffbc9047444	0	11	1243	0	0	0	0	1303	0	0	8	556	0	0	0	205	0	0	0	0	0	0	0	0	0	0	0	0	0	0	0	0	0	0	0	0	0	0	0	0
ad4af49e14551e9f14a730bf72022e7d	78	0	0	8	0	72	0	0	54	0	7	46	96	7	2	0	203	838	41	0	0	10	6	0	0	0	0	0	0	0	0	0	0	5	9	984	0	855	0	3
0e41d846a3ef9022e34c1b08ad594ed0	297	40	359	249	31	8	404	39	0	10	20	53	5	31	20	23	0	80	114	58	6	30	15	67	0	37	9	131	9	15	87	402	27	341	23	9	37	12	45	12
0072b0040e39e5d64afc5038682721dc	60	10	363	217	14	0	47	18	9	645	36	0	42	25	0	63	13	47	33	118	0	0	0	0	0	89	48	10	45	0	6	44	845	30	10	39	17	27	12	21
e0ad4fd33b5e5906847d46074018e387	78	59	30	23	28	0	72	28	34	169	33	18	82	151	99	54	72	23	26	53	48	24	0	749	191	0	0	0	677	0	0	31	0	21	0	35	0	0	46	0
69bfeea4f30b074791b47b62d0886f4c	0	0	944	0	0	0	0	37	0	0	0	0	0	475	0	0	0	0	557	0	0	3	0	0	0	0	0	0	0	0	0	437	9	421	28	0	0	0	0	7
6b69c575d036dc431ee07eafe57ca587	0	0	1263	0	0	0	0	1398	0	0	0	0	0	0	0	215	0	0	0	0	0	0	0	0	0	0	0	0	0	0	0	0	0	0	0	0	0	0	0	0
ed34346b6641c391686faf483a841b17	0	0	0	0	160	16	34	0	0	0	0	0	0	0	0	0	0	0	47	0	60	0	0	39	0	242	1897	129	43	0	0	0	0	0	86	0	115	0	0	0
c22493733038762f1b99eb10a69d8cda	0	34	0	0	0	0	0	0	0	0	0	0	0	0	0	185	0	0	0	0	0	0	0	0	0	0	0	0	0	0	42	9	2521	4	0	31	0	34	0	0
2e45e0425ce6346595e9a43a13f2a976	0	0	0	0	0	280	0	0	0	0	0	0	0	0	0	0	0	0	0	608	0	0	0	0	0	0	0	0	0	0	0	0	0	0	0	1044	0	920	0	0
ccffdda13f4a6dd5c85d69229cce9343	0	0	0	43	0	0	0	2692	0	0	0	22	0	0	0	0	0	15	0	63	0	0	0	3	0	0	0	0	0	0	0	0	0	0	0	0	0	0	0	2
bfbc3899879b48c47f75ef431591fd30	0	0	0	0	0	0	0	0	0	0	0	0	0	0	0	1275	0	0	0	0	0	0	0	0	0	0	0	0	0	0	43	0	0	0	0	0	0	0	1502	0
a28bab600265404fedeb9415e2346106	0	0	0	0	0	0	0	0	0	0	0	0	0	0	0	0	0	0	0	0	0	0	0	0	0	0	0	0	0	0	0	0	2818	0	0	0	0	0	0	0
c80b3d1adcf8ab54b1b218f44967ca20	0	0	0	0	0	0	0	0	0	0	0	730	0	0	0	0	0	0	0	0	37	0	0	0	0	1390	0	0	0	0	0	0	0	0	0	0	0	0	406	242
56aa91b83f97f0e967295d3f17554ed5	0	0	0	0	210	0	0	0	0	0	0	0	0	0	302	0	0	186	0	0	160	0	0	0	0	0	62	0	262	0	0	301	63	218	74	492	43	403	0	0
1fd33b261feadf912f35bfc8927d36de	67	0	0	0	0	0	652	0	0	0	0	0	0	0	6	128	89	95	308	26	83	0	0	0	0	0	222	0	0	0	11	50	349	78	50	40	75	0	278	108
08853886b153b5fc97a8fc43501d8ae4	0	0	105	0	0	0	0	0	58	0	0	0	0	0	2179	8	0	0	0	0	0	0	324	0	0	0	0	0	0	0	0	0	0	0	0	0	0	0	0	0
2d9f86511e777319a36f1beb3e7dfe9b	0	0	0	0	0	0	0	0	0	0	0	0	0	0	0	0	0	0	0	0	0	0	0	0	0	0	0	0	0	0	0	0	0	0	1141	0	1489	0	0	0
8a144502280be20016e69cd858bc99bd	45	0	0	0	0	0	17	0	19	0	10	0	39	0	0	0	0	0	0	0	0	1690	20	13	0	0	17	0	0	0	21	0	0	0	0	15	0	0	682	0
ffa28c0c4f9f3720b646af2871b729a4	0	0	0	0	0	0	0	27	0	0	0	122	0	107	0	0	0	0	0	0	0	0	382	0	0	166	80	109	0	0	0	882	0	665	0	0	0	0	34	0
fae125b7e8dbe52e56356dca44f459b1	0	0	0	0	0	0	0	0	0	0	0	0	0	0	0	0	0	0	0	0	0	0	0	0	0	0	0	0	0	0	0	0	2503	0	0	0	0	0	0	0
248069bd93e92df1f3b87971ce3fd62d	5	0	1423	640	0	6	4	187	0	0	2	36	0	0	0	0	0	120	0	77	0	0	0	0	0	0	0	0	0	0	0	0	0	0	0	2	0	0	0	0
ccc0dc70aad7e2009dab17336b7335cd	44	39	0	44	0	604	0	0	0	0	0	0	0	0	0	0	0	294	0	10	156	104	0	0	29	0	0	0	0	0	0	0	0	0	0	633	0	535	0	0
47eb5c09d3055af0996c7240b3eb6915	0	0	0	0	0	0	0	0	0	0	0	0	0	0	0	0	0	0	0	0	0	0	0	0	0	0	0	0	0	0	0	0	0	0	926	0	1537	0	0	0
a07e963da15721bf4df7f2ace065d426	78	129	0	42	86	0	380	23	120	0	86	0	0	133	0	43	230	17	0	33	41	0	0	113	207	0	0	0	0	0	4	0	11	0	160	29	184	0	240	0
875be43833a33837d8e55f4f4d0a0ce9	223	146	87	58	0	0	157	0	0	311	60	0	83	58	0	0	130	0	108	0	64	70	0	0	47	0	0	0	0	0	0	0	269	0	140	78	150	61	39	0
f5aeee7cb65150e9e98a4691238faa0c	0	38	0	18	0	0	0	0	0	0	27	0	0	0	0	58	73	64	0	106	0	0	0	0	1389	0	11	0	0	0	0	0	0	0	0	241	0	208	0	0
33a095ddbeb6a060e98aaf0fbc885801	399	0	0	64	0	269	0	0	0	0	18	0	0	0	0	0	72	350	0	43	7	0	0	0	43	0	0	0	0	12	0	11	0	0	0	516	0	418	0	0
ab3e1ab981cd5ec1c916588246b00610	0	0	0	0	0	0	0	0	38	0	0	0	0	0	0	85	142	0	0	0	17	31	0	0	0	0	0	0	0	0	0	0	0	0	662	133	885	100	80	0
a9b86ea3127e0886f2b1a1f40ccd0a5f	0	0	0	0	2173	0	0	0	0	0	0	0	0	0	0	0	0	0	0	0	0	0	0	0	0	0	0	0	0	0	0	0	0	0	0	0	0	0	0	0
32fca791f329ca0c55464fb47b200215	0	0	0	0	0	365	0	0	387	112	0	0	0	0	0	0	0	0	0	146	0	0	0	0	0	0	0	0	0	0	0	0	0	0	0	634	0	519	0	0
2a25d9a914d0991e7ae76213883a9d2b	0	55	508	40	0	0	0	0	0	0	16	96	102	0	0	22	0	10	70	0	0	0	90	19	0	150	272	181	55	0	173	26	120	19	19	61	36	0	0	8
a7ba5ff3a947a42d4280c9a0fa1f09f8	0	0	0	0	0	0	0	0	0	0	0	0	0	802	489	0	0	0	0	0	0	0	0	0	0	0	0	0	0	0	844	0	0	0	0	0	0	0	0	0
58db968aa71cbc16af4a9575472664ce	0	0	0	0	0	0	0	0	0	0	0	0	0	0	0	0	0	0	0	0	0	0	0	0	0	0	0	0	0	0	0	1097	0	1034	0	0	0	0	0	0
327635f417385ebf2f24caa9c9727a7f	0	0	0	0	0	15	0	0	30	0	0	0	0	0	0	0	0	0	0	0	0	1243	0	0	0	753	0	0	0	0	0	0	0	0	0	0	0	0	0	67
11c6680d4e4d6ddc74152feb307f6190	0	0	0	0	0	0	0	0	0	0	0	0	0	0	0	0	0	0	0	0	56	0	0	0	0	0	0	0	0	1836	0	133	0	73	0	0	0	0	0	0
86500a101004e65c736c7c72d9f36fa2	27	0	0	0	0	0	0	0	0	0	0	0	0	0	0	0	1951	19	52	0	0	0	0	0	0	0	0	0	0	0	0	0	28	0	0	0	0	0	19	0
d0ab2c15400fe710288526c9a33083fb	311	137	0	211	96	11	16	0	0	0	0	334	0	233	19	64	0	31	36	59	177	36	0	9	0	77	0	70	0	22	32	21	30	13	38	0	6	6	0	0
ce12763a60629b68cb0e5e5d6ec5f10b	0	0	0	0	0	0	0	2082	0	0	0	0	0	0	0	0	0	0	0	0	0	0	0	0	0	0	0	0	0	0	0	0	0	0	0	0	0	0	0	0
e4853b60904eb34a8c3d730cb1b3dfb8	44	0	0	37	130	275	0	0	34	0	0	0	0	22	0	0	161	44	138	72	38	613	0	0	0	0	0	0	0	0	0	12	0	0	89	106	153	102	0	0
191759331df04a2d8e2ba9085e6eaf2a	107	25	0	0	278	0	0	11	0	52	0	79	451	0	8	0	0	0	0	0	61	133	72	0	11	142	0	4	190	0	239	0	0	0	0	96	0	90	14	0
78ce80a526c4708b4922435909001482	0	0	56	0	0	0	0	15	0	0	0	0	0	0	0	0	0	0	0	0	0	0	0	27	55	126	1588	0	0	0	0	29	0	25	62	0	50	0	0	0
b882c8f92806a5cceae079731fbdf3df	31	66	62	0	353	28	66	0	10	41	8	15	0	24	0	35	66	81	84	13	60	24	0	0	0	0	182	0	315	0	0	0	172	0	72	39	127	43	0	6
7575c5d1e36ca75c5a8171a29077f1d8	120	54	48	0	0	22	61	0	0	32	18	0	25	275	0	19	78	9	119	10	31	21	25	0	0	115	0	0	126	0	47	0	121	0	91	227	135	164	20	0
9590d72b2e0cf8d09c71c01a74c65da2	0	0	0	0	0	0	0	0	0	0	3	1732	0	0	0	0	0	0	0	0	0	66	16	0	0	0	151	0	0	0	0	0	0	0	0	0	0	0	0	27
b352fdf358f88c5b6ddc83e6fb5b77d1	0	0	0	158	269	0	0	0	0	0	0	176	269	0	0	0	0	0	0	179	0	0	0	0	0	0	0	166	245	0	0	0	0	0	0	281	229	0	0	0
96bf7315f9dfffe2da98fb0a45c8935e	220	135	0	55	0	0	140	0	66	0	129	24	0	137	0	80	56	0	13	170	0	0	0	2	77	78	0	0	157	0	0	11	142	0	0	75	103	30	36	0
04398b52b455073d9aba6a3a930f76f8	0	0	0	0	0	7	225	0	12	0	0	21	0	162	0	50	627	426	6	67	0	225	7	0	42	0	0	0	0	0	0	0	0	0	0	0	0	0	31	0
74924fa44681d438d65728eb2b95a047	89	7	0	43	9	631	0	0	0	0	0	0	3	0	0	0	24	431	16	0	11	25	15	8	20	0	0	0	0	0	0	0	0	7	0	273	0	269	0	0
1c2a04146c63d62edc64cf611bed341b	50	0	0	0	0	132	0	5	81	94	0	0	0	0	0	3	0	0	32	3	0	200	0	0	0	0	199	0	0	0	0	5	0	0	0	321	0	290	458	0
283a16195b7f22e67cf54d1927452c69	0	0	0	0	0	0	0	0	310	0	0	0	0	0	0	0	540	1016	0	0	0	0	0	2	0	0	0	0	0	0	0	0	0	0	0	0	0	0	0	0
ba0e9af48540f5eeb3f5966c956073b0	0	0	0	0	158	0	0	0	140	0	0	140	0	0	0	0	0	0	0	0	0	0	277	67	0	101	0	448	0	0	0	58	450	0	0	0	0	0	0	27
28b038f2d54001d6f0f88cbfb88150eb	0	16	337	0	76	0	51	41	0	0	30	684	147	41	13	52	0	0	28	0	33	0	0	0	0	51	48	48	27	0	0	0	0	0	30	0	65	0	28	9
0cc3ceeeab0b7853dae1c3c2787827c0	0	0	0	0	0	0	0	0	0	0	0	0	0	0	0	0	0	0	0	0	0	0	0	0	23	0	0	0	0	1832	0	0	0	0	0	0	0	0	0	0
ba29ac41ee6f0d8c79bd1d69953d0c9d	0	0	0	0	0	0	0	0	0	0	0	0	0	0	0	0	0	0	0	0	0	0	0	0	0	0	0	0	0	0	0	763	0	687	0	185	0	172	0	0
b341c252eb0d6d7932c22f05ad08c55c	0	0	0	0	0	27	0	0	0	0	0	446	0	712	0	0	588	0	0	0	0	6	0	0	0	0	0	0	0	0	0	0	0	0	0	0	0	0	0	0
a630d1ede80537c137c8b8aa3deda5d9	0	0	0	0	1755	0	0	0	0	0	0	0	0	0	0	0	0	0	0	0	0	0	0	0	0	0	0	0	0	0	0	0	0	0	0	0	0	0	0	0
6359d5bf1976cc3a96c95d4ab7beffc5	0	434	0	0	31	0	0	0	0	0	0	0	0	0	1128	0	0	0	0	0	0	0	0	0	0	0	0	0	0	0	0	82	0	64	0	0	0	0	0	0
83af309f031f918e296f080b663e8dbe	72	0	0	0	0	0	0	27	0	0	0	0	440	0	0	0	0	0	0	0	163	0	0	0	0	0	0	0	0	0	0	0	0	0	68	84	0	69	814	0
bfb9c054915bb876f542b784e4a51ddf	0	0	616	72	0	165	0	0	62	0	28	0	0	0	0	153	71	27	0	7	0	0	0	6	0	0	0	0	0	0	0	255	0	251	0	0	0	0	22	0
a63733d7e83b14a4506355aaba8217e6	123	93	0	0	0	47	128	0	0	0	0	0	0	0	0	420	28	337	0	159	0	0	0	0	0	0	0	0	0	0	0	0	70	0	0	187	0	142	0	0
6774ec765e808a0ac6124c3cdec74307	0	0	0	0	0	465	0	0	1022	0	0	0	0	0	53	0	0	43	0	104	0	0	0	0	0	0	0	0	0	0	0	0	0	0	0	47	0	0	0	0
c59c26dfc67daf8341ad161ec101878c	90	0	0	24	7	210	0	0	111	77	6	7	10	0	0	58	15	0	0	0	27	0	0	0	0	0	106	0	313	0	0	0	0	0	191	27	276	38	120	6
5a84fc5c189246021d10b19b9def55ca	207	0	0	0	220	63	129	0	0	0	0	0	6	0	0	423	71	0	0	0	0	56	0	66	116	0	0	0	0	0	0	0	0	0	50	116	91	99	0	0
be8da8eb413c6c78e6f967ae795457a9	0	0	0	0	0	0	0	0	0	0	0	0	0	0	0	0	0	0	0	0	0	0	0	0	0	0	0	0	0	0	1710	0	0	0	0	0	0	0	0	0
d113401610f68c18cc39fc0f0c740735	0	0	0	0	0	0	0	0	0	1703	0	0	0	0	0	0	0	0	0	0	0	0	0	0	0	0	0	0	0	0	0	0	0	0	0	0	0	0	0	0
0e9679c124f5029642cc42cd92bbe25f	826	24	16	0	17	5	5	9	6	9	14	0	26	6	0	11	0	14	0	0	596	0	0	4	0	13	27	0	16	3	0	0	0	15	33	0	0	0	0	5
b35fc613772f3c0216d2246b168414c7	60	445	0	0	0	0	105	0	25	95	24	0	19	0	0	28	287	70	0	74	48	34	0	0	0	0	0	0	177	0	0	0	32	0	0	23	24	0	6	103
c1ac617ad4a783aa4617a80ae1218f9f	0	0	0	0	0	0	0	0	0	0	0	0	0	0	0	0	0	0	0	0	0	0	0	0	0	0	0	0	0	0	0	0	0	0	0	0	0	0	0	1675
83a33742385204c2b3e2c250b6e97050	179	0	0	124	41	191	42	10	0	0	21	0	0	6	0	75	122	56	22	68	101	0	0	0	33	0	0	0	0	0	0	11	0	5	66	199	156	143	0	0
2cb0ad8f8e0cc4bf79cc9f6697c6b380	0	30	0	59	0	0	0	0	0	115	322	0	38	0	0	0	57	58	0	45	120	0	0	0	0	0	0	0	106	0	0	0	0	0	227	49	326	0	118	0
9bf855b419c1984a2e5b1cb37b5a3950	0	0	0	0	0	0	0	0	0	0	1648	0	12	0	0	0	0	0	0	0	0	0	0	0	0	0	0	0	0	0	0	0	0	0	0	0	0	0	0	0
6d97c8af2370bc570004104ffdaf2433	0	0	0	0	0	0	0	0	0	0	0	0	0	0	0	0	0	0	0	0	1648	0	0	0	0	0	0	0	0	0	0	0	0	0	0	0	0	0	0	0
74c764cd57dcb0e8dc8945a1836bdc3a	0	0	22	0	0	161	0	0	0	0	0	0	45	0	222	0	73	0	0	0	104	0	0	0	0	0	0	0	164	0	0	400	39	341	42	34	0	0	0	0
8dbd6d82dab0ae019b6c5c55d1fb3418	0	0	0	17	0	35	0	0	67	83	0	0	43	0	0	45	209	86	83	26	112	104	0	0	191	50	0	0	0	0	0	53	0	56	120	46	188	29	0	0
1bda662ae4cc025a1245bbc8c3e6e2f0	17	0	0	27	0	0	0	0	26	0	0	0	28	0	0	0	69	20	211	43	108	0	0	55	37	0	0	0	9	0	0	0	0	0	361	0	607	10	0	0
0ea1f6c154ce927dd0d15eaeac0f1449	0	28	24	56	50	33	37	47	29	13	21	48	43	50	24	37	27	40	20	49	0	34	34	43	0	40	55	73	55	43	43	82	44	42	53	116	51	32	48	45
d55dfd1d247d45da3a6d8fc46db06039	0	0	0	0	0	0	0	0	0	104	0	510	0	681	0	0	0	13	0	0	0	0	72	0	0	0	0	0	226	0	0	0	0	0	0	0	0	0	0	0
ef213128514c6acd147e2d182031965b	0	0	0	0	0	0	0	0	0	0	0	0	0	0	0	0	0	0	0	0	0	0	60	721	711	0	0	0	0	0	0	0	0	0	0	0	0	0	85	29
311f6714ada04435829e1bb3f18f3d4c	0	0	0	0	1600	0	0	0	0	0	0	0	0	0	0	0	0	0	0	0	0	0	0	0	0	0	0	0	0	0	0	0	0	0	0	0	0	0	0	0
305570165ffec3279825d82aac88d0b7	0	0	0	0	0	0	224	0	0	460	0	0	0	0	0	0	0	0	284	0	62	0	0	439	0	0	5	0	0	0	0	0	0	0	0	0	0	0	102	21
35444716732e5d6feeb3b67561a7d3d4	0	0	0	0	0	0	0	0	0	218	0	345	0	224	729	0	0	0	0	0	0	0	0	76	0	0	0	0	0	0	0	0	0	0	0	0	0	0	0	0
9a9ed2eb287ccb711f67f2dcef4ccde1	0	31	0	0	0	0	198	0	0	0	149	78	0	278	62	63	0	0	0	0	0	0	192	0	0	0	240	0	183	0	0	0	0	0	0	0	0	0	50	66
9ced4cf44e49797cdf446b7d06675751	68	0	0	0	0	162	0	0	0	34	0	0	0	0	0	144	0	36	74	0	169	0	0	6	0	0	105	0	0	0	0	0	351	0	0	49	0	51	114	209
aa5482d931834d65608f2da6876ee4ee	0	0	0	0	0	0	0	0	0	0	0	0	0	0	0	0	0	1560	0	0	0	0	0	2	0	0	0	0	0	0	0	0	0	0	0	0	0	0	0	0
0a0d7512457464c7835a387cbd027d35	57	20	0	0	5	0	73	0	13	13	53	7	137	13	0	0	118	0	0	0	0	149	2	53	57	0	0	0	0	0	0	0	14	0	85	117	138	139	4	295
cb50fe4af7b70c900d2002736bee2daf	0	0	0	0	0	0	0	0	0	7	1293	0	0	0	0	0	0	117	0	0	0	0	0	0	0	0	0	0	0	0	0	0	0	0	0	69	0	64	0	0
9e404c795c98cac2da352e8480304718	0	0	0	0	0	0	0	0	967	0	0	0	0	0	468	0	0	0	0	0	99	0	0	0	0	0	0	0	0	0	0	0	0	0	0	0	0	0	0	0
1dfdc3e9c01789290953597977df7620	0	0	0	0	0	241	0	0	0	0	0	0	0	0	0	0	27	221	0	0	0	1018	0	0	0	0	0	0	0	0	0	0	0	0	0	0	0	0	0	0
c723f4e097c7dce7dbbaac5034359b56	0	54	0	88	0	0	0	0	0	1040	0	0	0	313	0	0	0	0	0	0	0	0	0	0	0	0	0	0	0	0	0	0	0	0	0	0	0	0	0	0
44e5ce9b2d5d45117e71106753104e53	0	0	0	0	1488	0	0	0	0	0	0	0	0	0	0	0	0	0	0	0	0	0	0	0	0	0	0	0	0	0	0	0	0	0	0	0	0	0	0	0
9d23f9400412f7909eed44a3f6a230b1	0	25	0	0	0	267	165	0	100	0	0	0	0	0	0	0	468	229	0	17	42	44	0	0	0	0	0	0	0	0	0	9	87	0	0	23	0	0	0	0
7aed6590f04be6c1fa8701d5581763b1	0	0	0	0	0	0	0	0	0	0	0	0	0	0	0	0	0	0	0	0	0	0	196	0	14	0	0	0	0	0	0	0	22	0	227	0	315	0	702	0
21f6df7eeafb0c6d5261a3853c9cd09a	0	0	0	0	0	49	0	0	0	0	0	383	0	719	0	0	310	0	0	0	0	0	0	0	0	0	0	0	0	0	0	0	0	0	0	0	0	0	0	0
53c148f12b893ca60ace94d70d744257	29	12	16	345	0	18	94	0	0	0	0	0	46	75	0	18	0	51	306	0	43	0	0	0	0	0	0	0	0	0	0	108	157	97	0	0	0	0	37	0
d494bd4fa2ac94f43e71d9770de88060	0	0	0	0	0	0	0	0	0	0	0	0	0	487	644	0	0	0	0	0	0	0	312	0	0	0	0	0	0	0	0	0	0	0	0	0	0	0	0	0
c204d4af5ac40400a9cd069734cc1389	0	0	0	0	53	0	0	0	0	0	0	597	0	0	0	774	0	0	0	0	0	0	0	0	0	0	0	0	0	0	0	0	0	0	0	0	0	0	0	0
6aac50907fa9863f16db0db1edb15450	68	0	28	21	90	5	0	0	59	0	0	25	0	0	19	0	57	0	0	71	11	135	0	0	153	0	0	0	0	0	0	0	0	0	137	70	221	48	198	0
99ee150c63c3c2dab20343d2be10f46c	127	0	0	0	0	0	0	0	0	0	0	0	0	0	0	0	0	0	0	29	0	130	0	0	0	0	344	0	0	0	0	0	0	0	218	0	552	0	0	0
534ae050bbeaa9fd8e645050ba1bc2a4	0	0	0	0	0	0	0	0	0	0	0	0	0	0	0	0	1389	0	4	0	0	0	0	0	0	0	0	0	0	0	0	0	0	0	0	0	0	0	0	0
a3d4448130f09ab52a7eb8906e442151	31	0	0	0	0	0	0	0	0	0	0	0	0	0	0	0	82	0	0	0	0	0	0	0	0	0	987	0	0	0	257	0	0	0	0	0	33	0	0	0
de0cd3d89992326928db2c02864f776c	0	0	0	0	0	0	0	0	0	0	0	0	0	0	11	0	0	0	0	0	0	0	0	155	266	0	0	0	0	0	0	414	85	372	57	0	19	0	0	0
f94b1e7517064bb3a7576e991e8b56be	0	0	0	0	0	1277	0	0	0	0	0	0	0	3	0	0	0	84	0	0	0	5	0	0	0	0	0	0	0	0	0	0	0	0	0	0	0	0	0	0
c35a8f7c6e13ecd4c77e4c4e5e9fc9a1	0	15	36	0	0	0	0	0	0	0	0	0	47	0	0	0	0	0	0	0	0	0	52	0	0	504	126	43	0	0	0	22	35	0	179	0	305	0	0	0
2aefa3dba358ab0f9cbe817ea5389a3c	0	0	0	0	0	0	0	0	32	0	0	0	0	0	0	0	0	0	0	0	0	0	0	0	224	0	0	0	0	0	0	0	1095	0	0	0	0	0	0	0
575c928a468bfbb4a26c158a06b28f20	0	0	0	0	0	674	0	0	0	0	0	0	0	0	0	0	0	275	0	359	39	0	0	0	0	0	0	0	0	0	0	0	0	0	0	0	0	0	0	0
f6c1894b9f56628b8b3dcd2ac78519ab	146	49	42	0	0	16	19	0	0	0	0	0	0	0	4	17	0	0	0	4	161	6	0	0	7	0	0	0	0	0	0	23	0	0	0	426	0	400	0	0
3a6429371945442691621af1c443c6ac	0	358	0	124	0	0	0	676	0	0	15	77	0	0	0	0	0	9	0	57	0	0	0	0	0	0	0	0	0	0	0	0	0	0	0	0	0	0	0	0
a93eac26982a6a8e56776630376836f0	0	0	0	0	0	905	0	0	0	0	0	0	0	363	0	0	0	0	0	0	0	0	0	0	43	0	0	0	0	0	0	0	0	0	0	0	0	0	0	0
cf7149eae5b54db7e01e6b56dbd93741	23	35	0	18	10	28	11	0	31	16	0	0	25	25	0	51	163	28	98	0	38	47	0	79	57	17	0	0	37	0	18	162	32	139	41	0	62	5	0	0
e5b198502cdd6b3ab14c859c11a8f2e3	191	14	100	114	14	4	51	38	2	0	0	22	0	2	4	17	2	23	16	19	356	14	7	22	0	7	11	21	4	5	10	53	44	22	15	46	5	0	5	0
f5946bdc25df7b8726f5ddb1ff1edce6	25	42	54	37	30	9	28	33	27	0	28	27	30	16	41	39	28	33	38	38	48	10	30	41	25	28	59	28	23	16	20	68	57	23	65	37	19	9	31	35
dcdf408f240f3b4764b3277f0f312842	0	0	0	0	0	0	0	0	0	0	0	0	0	0	0	0	0	0	0	0	335	0	0	0	0	0	0	0	0	0	0	0	0	0	374	0	560	0	0	0
5229880d69fbf3c5243806c9b65ed780	0	0	0	154	0	260	9	0	0	0	14	0	0	0	0	0	147	306	0	54	0	0	0	0	0	116	0	0	0	0	0	0	0	0	70	0	128	0	0	0
63acae7a5306f19af55774fd6830e26c	6	0	0	0	0	29	0	0	0	0	0	0	0	0	0	86	43	917	0	6	9	0	0	0	0	3	0	0	0	0	0	7	0	0	0	86	0	60	0	0
80d13cd40747d63f36ab9dec36afe951	0	117	756	0	19	0	0	261	0	0	0	99	0	0	0	0	0	0	0	0	0	0	0	0	0	0	0	0	0	0	0	0	0	0	0	0	0	0	0	0
33fce6ca53f89f4fe48e3e7f008741cc	0	0	0	0	0	0	0	0	155	0	0	0	0	0	0	0	0	0	0	713	358	0	0	0	0	0	0	0	0	0	0	0	0	0	0	0	0	0	0	0
0d88f5e270dfad3733cbb11896921200	0	0	0	0	0	0	0	0	0	0	0	0	1209	0	0	0	0	0	0	0	0	0	0	0	0	0	0	0	0	0	0	0	0	0	0	0	0	0	0	0
bf751de070976b9adac88e895acab650	0	0	0	0	0	0	0	0	0	0	0	0	0	0	0	0	0	0	0	0	0	0	0	0	1185	0	0	0	11	0	0	0	0	0	0	0	0	0	0	0
5809c15976c599adbbea647077c66355	0	0	0	0	0	0	0	0	0	0	0	0	0	0	15	0	0	0	0	0	0	217	0	0	0	0	25	0	0	0	0	543	0	396	0	0	0	0	0	0
08596ed6348469f4445374674bd75300	0	0	0	0	0	0	0	0	1110	0	0	0	0	0	0	0	0	0	0	0	0	0	0	0	0	0	0	0	0	0	0	0	0	0	0	0	0	72	0	0
6c7d873dae81440781440336e6870157	40	256	13	19	19	0	106	0	19	60	9	0	64	0	0	56	0	0	82	0	0	70	0	0	69	0	0	6	0	0	14	16	228	17	0	14	0	4	0	0
75dfdb31a28fa1463e225e2369fa6c07	0	0	0	0	0	0	0	0	0	0	0	0	1178	0	0	0	0	0	0	0	0	0	0	0	0	0	0	0	0	0	0	0	0	0	0	0	0	0	0	0
94f831bcc6b4656d679646de12c93c55	0	0	0	0	0	0	0	0	27	0	0	0	0	0	0	0	0	0	0	0	0	0	0	0	0	748	0	0	0	0	0	0	0	0	0	208	0	188	0	0
e60110462a1c1883e9cc964adc4e80fc	0	0	0	0	0	0	0	0	0	0	0	0	0	464	0	0	122	0	0	118	0	0	297	0	0	0	0	0	0	0	0	0	170	0	0	0	0	0	0	0
03a8fe6fde390ffff75f896fa73f2b39	0	0	52	0	0	0	0	0	0	0	0	52	0	621	445	0	0	0	0	0	0	0	0	0	0	0	0	0	0	0	0	0	0	0	0	0	0	0	0	0
15cd137506735009dc02645d4f814c5c	0	0	0	0	0	0	0	0	0	0	0	0	0	0	0	0	0	0	313	0	0	0	0	0	0	0	0	0	0	0	0	0	132	0	247	9	367	0	100	0
f4b95f1d118625611201c7f515f1b74d	0	0	183	0	0	0	107	28	0	31	29	0	0	164	0	0	0	0	0	0	0	0	30	0	0	10	0	0	8	112	0	202	20	212	0	0	0	0	10	0
50f1c0aa243270c6002a84d00ec2c381	0	44	0	0	0	251	0	0	0	0	0	117	0	0	0	0	0	0	0	0	0	0	0	0	318	0	0	0	0	6	0	0	0	0	0	219	0	191	0	0
7862462431c2d710680a356852bbcafa	0	113	355	106	67	0	37	268	0	0	0	123	0	0	0	75	0	0	0	0	0	0	0	0	0	0	0	0	0	0	0	0	0	0	0	0	0	0	0	0
9c6104254418e745331978871bc6310a	0	381	0	0	18	0	0	0	0	0	0	0	0	0	0	0	0	732	0	0	0	0	0	0	0	0	0	0	0	0	0	0	0	0	0	0	0	0	0	0
0d12878a3e00449298328dee2d70e1f5	0	0	0	0	0	0	0	0	0	0	0	0	0	0	0	0	0	0	0	0	0	0	0	0	0	0	0	0	0	0	0	642	0	476	0	0	0	0	0	0
e855b7ca5d658a638d580131aab31a9c	18	271	0	491	0	0	0	322	0	0	0	0	0	0	0	0	0	0	0	0	0	0	0	0	0	0	0	0	0	0	0	0	0	0	0	0	0	0	0	0
61e8c74de85e59a7c37d2781bae6171e	0	0	0	0	0	0	0	0	0	0	0	0	0	0	0	0	0	0	0	0	0	0	0	0	0	0	0	0	0	0	0	0	1100	0	0	0	0	0	0	0
f659dd4ff0fac85ec37a1bedd2946721	25	18	13	180	11	32	41	3	0	67	16	27	54	0	0	8	0	7	47	0	4	0	4	0	5	0	100	0	70	0	15	7	187	0	28	34	40	25	30	0
c2cac439106f8877788e022a3e01e212	0	0	0	0	0	0	0	0	0	0	0	0	0	0	0	0	0	0	0	0	0	0	0	0	1072	0	25	0	0	0	0	0	0	0	0	0	0	0	0	0
448b7e2cbd14d7c18706f79e2dd69bae	7	59	29	0	0	0	0	993	0	0	0	0	0	0	0	0	0	0	0	0	0	0	0	3	0	0	0	0	0	0	0	0	0	0	0	0	0	0	0	0
34bd6ea451346af9a50fda2f6f1123a3	342	0	0	0	0	0	0	339	0	0	0	0	0	0	0	0	0	0	0	0	45	0	0	0	0	0	218	0	7	0	0	2	0	0	52	0	70	0	0	0
2f46b4a6933554d83593432580b67332	384	0	0	0	0	0	0	0	32	0	0	0	0	0	0	0	0	337	0	0	0	0	0	0	0	0	0	0	0	0	0	0	0	0	0	149	0	168	0	0
5fc1e3873aa8c398ef10d8ca381cf2c0	0	0	0	0	0	313	0	23	122	0	0	0	0	0	0	0	0	63	0	405	143	0	0	0	0	0	0	0	0	0	0	0	0	0	0	0	0	0	0	0
12b3255df22815e6dd5866bb704af5b2	0	0	0	0	0	34	0	0	3	129	4	7	0	35	0	0	0	0	33	0	0	0	0	0	645	2	10	0	82	0	2	0	72	0	0	0	0	0	11	0
6b03f64e9a556ded26d11cb0d8c82d74	0	0	0	0	0	0	0	0	0	0	0	0	62	0	0	102	34	25	98	0	28	255	0	0	87	0	0	0	0	0	0	0	0	0	43	88	90	65	85	0
b9a2378ce9eb5e10a9a8cdbcac2a4b40	0	0	0	0	0	0	0	0	0	0	0	0	0	0	0	0	0	0	0	0	0	0	0	0	0	0	0	0	0	1052	0	0	0	0	0	0	0	0	0	0
6571e74fd015428e71ea82212696a288	0	0	0	0	0	0	0	0	0	0	0	202	0	214	471	0	0	0	0	0	0	0	162	0	0	0	0	0	0	0	0	0	0	0	0	0	0	0	0	0
167635d0c78052c79e6a71f2757077bc	0	0	0	0	0	423	0	0	342	0	0	0	0	0	27	0	93	36	0	0	0	0	0	0	0	0	0	0	0	0	0	0	0	0	0	62	0	60	0	0
feb0ec5965da3eb0647703ad438b93ff	0	0	0	0	0	0	0	0	0	0	0	0	0	0	0	0	0	0	0	1040	0	0	0	0	0	0	0	0	0	0	0	0	0	0	0	0	0	0	0	0
62b9b7acaf0359eb959d4f9472c4d58b	0	0	358	0	0	0	0	0	0	0	0	0	0	0	0	0	0	0	0	0	0	58	0	0	46	0	0	0	0	0	0	0	0	0	98	176	164	138	0	0
8bd0d9464df45cad71136398796228b0	0	0	0	0	0	0	0	0	0	0	0	0	0	0	0	0	0	0	0	0	0	0	0	0	1034	0	0	0	0	0	0	0	0	0	0	0	0	0	0	0
3c32da919e984f9a6a428b8e8d2e8377	0	0	194	0	0	0	0	0	0	0	0	0	0	0	0	0	0	0	0	0	0	0	0	0	0	0	0	0	0	835	0	0	0	0	0	0	0	0	0	0
0b08aeab4b90142f1fb1f16f741432eb	0	0	0	0	0	0	0	0	0	0	0	0	0	0	0	0	0	0	0	0	0	0	0	0	0	0	0	0	0	0	0	0	0	0	0	549	0	479	0	0
30b888e748c594c02f9644273c85cb95	0	0	0	0	0	0	0	0	0	0	0	0	0	0	0	0	0	0	0	1020	0	0	0	0	0	0	0	3	0	0	0	0	0	0	0	0	0	0	0	0
35e272efeb96313a770f6c2bf4767958	0	0	0	0	0	0	0	0	0	1000	0	0	0	0	0	0	0	0	0	0	0	0	0	16	0	0	3	0	0	0	0	0	0	0	0	0	0	0	0	0
dd821b88b3dcec809611913b8157abfd	22	0	0	0	0	0	130	0	0	0	0	23	37	0	0	0	0	52	0	0	144	0	0	0	0	0	89	0	0	0	0	60	195	44	0	0	0	0	202	0
590b7f1b7864854c8b0d0616b397fb8f	16	24	22	13	33	37	7	41	26	9	22	20	42	33	7	37	10	17	22	11	0	43	8	32	10	19	52	10	48	21	6	55	34	22	43	30	36	29	11	33
330333c807e439a9eda8038852740822	0	0	0	0	0	0	0	0	0	0	0	0	0	0	0	988	0	0	0	0	0	0	0	0	0	0	0	0	0	0	0	0	0	0	0	0	0	0	0	0
18e69c21b60f4072340f3f966c9f5ca7	172	0	43	0	46	0	0	0	25	0	41	0	80	38	0	0	76	0	0	75	19	0	0	0	0	0	0	0	0	0	0	33	0	27	114	27	165	0	0	0
91e1570dbb8f65cf79104052ee15f7af	0	0	0	0	0	334	0	0	61	0	0	0	0	0	0	0	252	310	0	18	0	0	0	0	0	0	0	0	0	0	0	0	0	0	0	0	0	0	0	0
0c31267672d5083eff6b9709d2d421e0	0	0	94	0	0	10	0	871	0	0	0	0	0	0	0	0	0	0	0	0	0	0	0	0	0	0	0	0	0	0	0	0	0	0	0	0	0	0	0	0
2a9c04299c4271f508fcc56595f9c500	0	0	0	0	0	0	0	0	0	0	0	0	0	0	0	0	0	0	0	0	0	0	0	0	969	0	0	0	0	0	0	0	4	0	0	0	0	0	0	0
eab12ce3a8d7104e75d2361ebbb2dca2	0	0	0	0	0	0	0	0	0	0	0	0	0	973	0	0	0	0	0	0	0	0	0	0	0	0	0	0	0	0	0	0	0	0	0	0	0	0	0	0
f53081f32870df0b036c6256d03e677b	0	0	0	0	0	0	0	0	0	0	0	0	973	0	0	0	0	0	0	0	0	0	0	0	0	0	0	0	0	0	0	0	0	0	0	0	0	0	0	0
e4af8371e44786f4333f0e7571916d9f	0	0	0	0	0	0	0	0	0	0	0	223	0	165	479	0	0	0	0	0	0	0	103	0	0	0	0	0	0	0	0	0	0	0	0	0	0	0	0	0
8b146a09679b59ce8dfb776500e4e87f	0	0	0	0	0	0	0	0	0	0	0	0	0	0	0	0	0	0	0	0	0	0	0	0	0	0	0	963	0	0	0	0	0	0	0	0	0	0	0	0
42fab45c3b7fb8dd7d4e020e2caee1df	0	0	0	0	0	0	0	0	0	0	0	0	0	0	0	0	0	0	0	0	166	0	0	0	0	0	0	0	0	0	0	0	0	0	271	0	431	0	0	83
d91ec3efa374f76ae5d441586b632c12	0	139	435	0	46	3	0	112	0	0	8	84	0	0	0	0	0	0	0	109	0	0	0	0	0	0	0	0	0	0	0	0	7	0	0	0	0	0	0	0
dfb4c89bf25a76451ff5c542ec17c2fb	0	0	0	0	0	0	0	0	0	0	143	0	0	0	0	0	0	0	0	0	0	437	0	0	0	354	0	0	0	0	0	0	0	0	0	0	0	0	0	0
102f70012668285015371bcd8e77d882	0	0	0	0	0	0	0	0	0	0	107	0	0	0	0	86	0	0	129	0	0	0	0	51	0	0	0	0	0	0	0	119	0	123	0	102	119	95	0	0
f5aeee433f015b1d67b93bf03b74545f	0	0	0	0	0	271	0	0	0	0	0	0	0	0	0	0	0	0	0	0	0	0	0	0	0	0	0	0	0	0	0	0	0	0	0	384	0	275	0	0
e73cd5802f856b2fa826bc16096bce52	0	0	0	0	0	0	0	0	0	0	0	0	0	0	0	0	0	0	0	0	0	0	0	0	0	0	0	0	0	0	0	0	0	0	0	495	0	434	0	0
e306b687fed349f3d28ebcf091083108	0	0	0	0	0	0	0	0	0	0	0	0	0	0	0	0	0	518	0	4	43	0	0	0	0	0	0	0	0	0	0	0	0	0	0	183	0	156	2	0
ceaed2c449a8bd295e45d430d8531c69	0	293	0	0	145	0	0	213	0	0	8	146	0	0	0	0	0	7	0	90	0	0	0	0	0	0	0	0	0	0	0	0	0	0	0	0	0	0	0	0
a9c874acccf062fc75ff7ed1458819ac	0	0	0	0	0	0	0	0	896	0	0	0	0	0	0	0	0	0	0	0	0	0	0	0	0	0	0	0	0	0	0	0	0	0	0	0	0	0	0	0
33031c13fb9875f1b0f9fd7110936655	0	0	725	39	0	0	0	88	0	0	0	43	0	0	0	0	0	0	0	0	0	0	0	0	0	0	0	0	0	0	0	0	0	0	0	0	0	0	0	0
d596073501c2bee59f05e05b4a7da6aa	0	91	145	0	68	0	77	49	0	0	38	0	0	0	0	48	35	96	0	0	0	0	0	0	0	0	59	0	0	0	0	0	46	0	0	76	0	65	0	0
9e2a3ca93c48d000f475b399f141e591	0	0	0	0	0	0	0	0	0	0	0	0	0	0	0	0	0	0	0	0	0	0	0	0	0	0	0	0	0	891	0	0	0	0	0	0	0	0	0	0
065809bd8fada34539d9e78072f54b26	0	0	0	0	0	851	0	0	36	0	0	0	0	0	0	0	0	0	0	0	0	0	0	0	0	0	0	0	0	0	0	0	0	0	0	0	0	0	0	0
2096285cce257763bfbc161116f708ea	0	887	0	0	0	0	0	0	0	0	0	0	0	0	0	0	0	0	0	0	0	0	0	0	0	0	0	0	0	0	0	0	0	0	0	0	0	0	0	0
1a379480556fdd1cb193ae0a3cfc406a	45	62	57	81	73	52	63	71	0	0	0	0	0	11	0	0	41	0	0	0	0	0	0	5	10	0	0	0	0	0	57	0	101	0	0	0	0	0	152	0
13e8b4ec5be33ff37455fa3970b29f16	0	14	0	27	0	0	0	0	0	0	0	0	0	0	0	0	0	0	0	0	0	0	0	0	0	0	0	0	0	0	0	0	0	0	294	42	472	32	0	0
65345155ed3d4c1794f79754aeb45ecc	0	140	0	0	257	0	0	0	0	0	0	0	0	263	0	0	0	0	0	0	0	0	0	0	0	0	0	0	0	0	0	0	206	0	0	0	0	0	0	0
a5bd85f6c3b255b5c6b24e6edea3f328	0	26	24	0	0	0	15	0	0	13	23	0	38	78	0	0	42	0	195	0	47	0	0	56	17	0	0	0	0	152	78	42	0	18	0	0	0	0	0	0
b489e24f17261153ed3e6bc2747c971b	0	0	0	0	0	0	0	0	0	0	0	0	0	0	0	0	0	0	0	0	0	0	0	0	0	0	0	0	0	0	0	0	863	0	0	0	0	0	0	0
92f26f39aed46aa467d2d2f1c83f1934	0	0	0	0	0	0	323	0	0	0	0	0	263	0	0	13	11	18	0	0	34	0	0	51	0	0	0	0	15	0	0	26	0	10	12	9	4	0	21	51
2cba35eaa727922b4a1e28b9e03259e8	0	0	0	0	0	0	0	0	0	0	0	0	0	434	418	0	0	0	0	0	0	0	0	0	0	0	0	0	0	0	0	0	0	0	0	0	0	0	0	0
e8244d80b778ec9584ad2c3c3cfbfc6e	14	3	0	0	0	236	0	0	0	0	0	0	0	0	0	0	266	28	0	0	13	283	0	0	0	0	0	0	4	0	0	0	0	0	0	0	0	0	0	0
51e6792cf390c56b9e780cc5cc217447	0	15	20	24	20	18	20	18	0	0	26	23	26	17	21	18	0	21	17	22	0	17	19	27	6	21	69	22	33	23	25	42	27	21	46	26	28	15	25	28
2257d58ebb22a4168da71744993d1ce9	25	65	34	35	59	61	41	42	19	0	0	17	20	26	18	9	0	0	0	0	0	16	0	0	0	0	12	0	30	0	0	12	0	0	0	20	25	9	245	0
50d7497807de385de7f94493f16818d1	0	0	0	55	0	0	0	0	0	0	0	0	0	0	0	0	0	0	0	0	0	0	0	0	0	0	0	0	0	0	0	407	0	378	0	0	0	0	0	0
7f1f755ca5c993b6dfb851971ff09f02	0	0	0	0	0	0	0	0	0	0	0	0	0	0	0	0	0	0	0	0	0	0	0	0	0	0	0	439	0	0	0	0	0	0	0	0	390	0	0	0
c57bf40b349f402cddf4f0fee5f5f735	0	0	0	0	0	0	0	0	0	0	0	0	0	0	0	0	0	0	0	0	0	0	0	0	0	0	0	0	0	0	0	473	0	351	0	0	0	0	0	0
502fbc3b6a56567cc7ecd4c521941426	70	0	0	0	0	0	0	39	0	0	0	0	0	0	0	0	0	0	0	0	707	0	0	0	0	0	0	0	0	0	0	0	0	0	0	0	0	0	0	0
bc3ea7449948f10566b2dacfc69bd040	0	0	0	70	0	0	0	0	0	33	0	0	354	0	0	93	0	0	192	0	0	26	0	0	0	0	0	0	0	0	0	0	0	0	0	0	0	42	0	0
49fd865ca92f0bf1d388bba966628c5d	0	0	0	0	0	0	0	0	0	0	0	0	0	0	0	0	0	0	0	0	0	0	0	0	0	0	0	0	0	0	0	0	0	0	0	463	0	347	0	0
15ab44ba072d60f8d2cfc78f72bbd9a0	0	0	0	0	0	0	0	0	0	0	0	0	0	0	0	0	0	0	0	0	0	0	0	0	0	0	0	0	0	0	0	0	0	0	0	0	0	0	0	799
29e1307a91ac17e1e02d71c95d72d286	0	19	19	25	25	14	29	24	19	0	25	32	31	16	37	27	0	33	39	30	0	16	36	43	0	29	37	36	26	36	38	44	0	0	0	0	0	0	0	13
b4708ae3f1327f5f9961c8efa1aece06	0	0	0	30	0	0	0	0	0	0	0	0	0	0	0	0	0	0	0	0	0	0	0	0	0	0	0	0	0	0	0	0	0	0	279	0	489	0	0	0
d5a816c200fa7b1fedd055676b14ec5b	0	140	0	33	0	0	0	548	0	0	10	34	0	0	0	25	0	4	0	0	0	0	0	0	0	0	0	0	0	0	0	0	0	0	0	0	0	0	0	0
a3ed4c2d2c4ca377004a9acca7b02681	0	17	13	0	0	0	124	0	0	56	0	38	0	20	0	22	0	0	0	0	0	0	105	0	0	80	156	32	0	0	12	27	0	0	0	0	0	0	91	0
fdd5890b21d76002627a06eec56aa68d	0	37	0	34	0	22	70	0	0	38	0	0	0	100	0	50	125	0	0	0	0	0	0	0	0	213	0	0	0	0	0	0	0	0	0	0	46	58	0	0
47cb811eb8820c6a0a68645577240ba1	0	0	0	0	0	0	0	0	0	0	0	0	0	0	0	0	0	0	0	0	0	0	0	791	0	0	0	0	0	0	0	0	0	0	0	0	0	0	0	0
32707519e8fb6b8cc195da09144f7b2f	0	0	0	0	0	0	0	0	0	0	0	0	48	0	27	0	0	0	0	0	0	0	0	0	0	0	0	0	0	0	0	259	0	229	0	0	112	0	0	113
4b81d683464b0383c2d93e57e97895e3	0	383	0	0	0	0	0	0	0	0	0	0	0	0	0	0	0	402	0	0	0	0	0	0	0	0	0	0	0	0	0	0	0	0	0	0	0	0	0	0
a691d54071c81fb82d086de89d541952	0	0	0	0	0	0	85	0	0	21	0	0	0	0	0	0	0	48	79	0	70	18	0	0	0	3	0	0	0	0	0	0	0	0	0	236	0	222	0	0
aee9cd0226b67192db1d6dca1b543503	0	0	3	778	0	0	0	0	0	0	0	0	0	0	0	0	0	0	0	0	0	0	0	0	0	0	0	0	0	0	0	0	0	0	0	0	0	0	0	0
c945805cd5515446c8e5ef37d0589884	0	0	0	0	0	185	0	0	36	0	0	0	11	0	0	0	0	31	0	0	56	0	9	0	51	0	0	0	0	0	13	0	0	0	0	210	0	176	0	0
f6e727c898c0e2be2412d076cbaf13dc	23	21	13	7	23	28	0	21	26	11	15	12	22	18	23	22	19	25	0	7	0	23	14	24	14	21	22	9	38	28	21	34	30	30	25	27	22	19	13	26
f31fea8382b3c05f5faea335fd88fec8	217	22	0	19	0	77	0	0	0	0	0	0	37	0	0	0	177	0	22	0	0	0	0	0	0	0	0	0	0	0	0	0	0	0	0	0	0	0	205	0
18deafe1120570b6a891e438b7f2e786	776	0	0	0	0	0	0	0	0	0	0	0	0	0	0	0	0	0	0	0	0	0	0	0	0	0	0	0	0	0	0	0	0	0	0	0	0	0	0	0
cca0c64820499ab4a59643df657745ec	0	0	0	0	0	0	0	0	0	0	0	0	0	0	0	0	768	0	3	0	0	0	0	0	0	0	0	0	0	0	0	0	0	0	0	0	0	0	0	0
580c5ad8d8490db5883d54fa298b34e9	0	0	0	0	0	0	0	0	0	0	0	0	0	0	0	0	0	0	0	0	531	0	0	0	0	0	0	0	0	0	0	0	0	0	0	127	0	111	0	0
7147c4bb045b95c920ceeb1566862a8d	0	451	3	229	0	0	0	9	0	0	39	0	0	0	0	0	0	0	0	37	0	0	0	0	0	0	0	0	0	0	0	0	0	0	0	0	0	0	0	0
4ce3cad9692179daa1cbca399409d3e5	89	0	7	13	0	258	10	0	44	0	0	0	0	0	0	0	60	171	0	28	13	11	0	0	0	0	0	0	0	4	0	0	0	0	0	30	0	29	0	0
84844541ba3be9fc8a2adf536d656ded	0	0	0	0	0	0	0	0	0	0	0	0	0	0	0	0	0	5	0	0	0	0	0	0	0	90	0	0	0	0	0	352	0	312	0	0	0	0	0	0
9f0b6821f83126d0516f96fec2e05f40	0	0	0	0	0	0	250	0	0	0	0	0	0	0	0	37	0	468	0	0	0	0	0	0	0	0	0	0	0	0	0	0	0	0	0	0	0	0	0	0
887e01f9987e4bdd587463eefa2397cd	0	0	0	0	0	0	754	0	0	0	0	0	0	0	0	0	0	0	0	0	0	0	0	0	0	0	0	0	0	0	0	0	0	0	0	0	0	0	0	0
fcd816eaa5493dfad47cc58004ce4c26	14	0	9	0	0	0	37	0	0	0	10	0	0	0	0	110	0	0	22	0	14	57	0	0	0	0	0	0	0	0	0	16	41	9	0	207	0	196	6	0
b6d3572340968ba53a1b5a06152d26ba	39	0	0	40	0	204	0	0	61	0	0	0	0	0	0	0	60	35	0	15	89	0	0	0	31	0	0	0	0	0	0	0	0	0	47	28	80	16	0	0
7a3475fef54a992a680cee165e3b614d	0	0	0	0	0	0	0	0	719	0	0	0	0	0	0	0	0	0	0	0	0	0	0	0	0	0	0	0	0	0	0	0	25	0	0	0	0	0	0	0
c0035acf55480ca7af9cae877a6632e1	0	0	62	0	0	0	0	85	0	0	0	0	0	0	0	389	0	0	0	198	0	0	0	0	0	0	0	0	0	0	0	0	0	0	0	0	0	0	0	0
ce713913af0be44e92fc152c00f324d0	0	0	0	0	0	0	0	0	0	0	0	0	0	0	0	0	0	0	0	0	732	0	0	0	0	0	0	0	0	0	0	0	0	0	0	0	0	0	0	0
88cc0dddeab2201eed2b7fea206d83c9	26	212	0	134	16	0	5	204	0	0	0	8	0	0	0	64	0	0	0	61	0	0	0	0	0	0	0	0	0	0	0	0	0	0	0	0	0	0	0	0
f9e2407d7688d86df850e7dd486e210a	0	0	0	0	0	0	0	0	0	0	0	0	0	0	0	0	0	0	0	0	0	0	0	0	0	0	0	0	0	0	0	0	0	0	0	0	0	0	0	730
60644df542a45fe2b82fd7f984d55f05	172	17	94	95	21	0	52	33	2	2	5	13	0	8	0	12	3	23	8	22	0	4	0	12	0	4	0	27	4	5	13	31	0	34	5	0	0	4	0	0
cd8f86e73b7dfc1dcc17d4dba3408c4a	0	29	110	0	0	0	0	0	0	0	0	0	0	0	0	0	0	36	90	0	0	0	0	0	0	0	0	0	383	0	75	0	0	0	0	0	0	0	0	0
35fabd1ec9e63a816d0b371fd6fbd3bb	0	0	0	0	0	629	0	0	0	0	0	0	0	0	0	0	0	0	0	91	0	0	0	0	0	0	0	0	0	0	0	0	0	0	0	0	0	0	0	0
1d9d5cc6765e663dea258714c5b8d09b	0	0	0	0	0	0	0	2	0	0	0	0	0	0	0	713	0	0	0	0	0	0	0	0	0	0	0	0	0	0	0	0	0	0	0	0	0	0	0	4
52a95b09f3dbf479efb31d2d7829c3cf	0	0	0	0	0	0	0	0	0	0	0	0	0	0	0	0	0	0	0	0	0	0	0	0	0	0	0	0	0	0	0	0	0	0	242	0	474	0	0	0
956d7a27a77e643b7d628dc2e1863ead	329	0	0	0	0	0	0	0	311	0	0	0	0	0	0	0	49	0	0	14	0	0	0	0	0	0	0	0	0	0	0	0	0	0	0	0	0	0	0	10
853545130aa531da26066efdb8cbd174	0	3	0	688	0	0	0	0	0	0	0	0	0	0	0	0	0	3	0	0	0	0	0	0	0	0	0	0	0	0	0	0	0	0	0	10	0	8	0	0
5cdc9715a151098ced162a6061d48ecf	0	0	0	0	0	0	0	0	0	0	0	0	0	0	0	0	0	0	0	707	0	0	0	0	0	0	0	0	0	0	0	0	0	0	0	0	0	0	0	0
11165fe4e60c489624f3263a1bca9939	35	19	34	18	0	0	16	0	0	31	0	0	0	25	6	72	130	0	29	0	18	0	0	121	0	0	0	0	0	0	0	0	40	18	19	17	32	10	0	16
312555586fe415c688e5a9ae0314c988	0	21	30	40	39	20	29	36	12	6	22	25	29	15	26	0	10	0	22	27	0	21	0	28	0	20	40	19	22	13	18	34	12	4	16	19	14	0	7	8
e767e3bc52300a5ef99367c5abbc79b4	0	0	0	0	0	0	0	0	0	0	0	0	0	0	0	0	0	0	0	18	27	0	0	0	0	0	598	0	0	0	0	0	0	0	0	53	0	0	0	0
e8f8b6fac73aa88d22160b416cd36281	0	0	0	0	0	0	0	0	0	0	347	0	0	0	349	0	0	0	0	0	0	0	0	0	0	0	0	0	0	0	0	0	0	0	0	0	0	0	0	0
45b573fa85067eb8be30fe24543740a5	38	0	40	0	40	0	0	31	0	7	44	41	65	27	0	72	20	0	0	0	0	0	0	0	0	71	0	0	0	0	0	69	69	47	0	0	0	0	12	0
99a1109d54d255bc16c9113214448c76	16	14	0	0	26	13	58	0	0	77	0	21	48	0	0	28	12	0	57	31	0	70	0	0	0	0	0	0	0	0	0	90	0	86	16	0	0	29	0	0
7f92a41ea415f9ca1d8fd3dc3ff61e00	0	0	0	0	0	0	0	0	0	0	0	0	0	0	0	0	0	0	0	0	0	0	0	0	0	0	0	0	0	0	0	0	0	0	0	0	0	0	0	691
cfe766ce8fc2acdd009f9fe759fc042a	0	0	0	0	0	0	0	0	0	0	0	0	0	0	0	515	5	169	0	0	0	0	0	0	0	0	0	0	0	0	0	0	0	0	0	0	0	0	0	0
111a03a987b1687db2a32cb65e1e6ea0	0	0	0	0	0	0	0	0	0	0	0	0	0	0	0	0	0	0	0	0	0	0	0	0	0	0	0	0	0	688	0	0	0	0	0	0	0	0	0	0
222ad83e0940619cc74a93a459d5a1d3	0	0	0	0	0	0	0	0	0	0	0	0	0	0	0	0	0	0	0	0	0	0	0	0	0	0	0	0	0	0	0	0	688	0	0	0	0	0	0	0
95e1a4f607e0a2f8c0dc7ee10ba9c9ba	0	0	0	0	0	0	0	0	0	0	0	0	0	0	0	0	0	0	0	0	0	0	0	0	0	0	0	0	0	687	0	0	0	0	0	0	0	0	0	0
2d2e1951bdf21928e2f6eaaa4da5e366	0	0	0	0	0	0	0	0	0	0	0	0	0	0	0	0	0	0	0	0	0	0	0	0	0	0	0	683	0	0	0	0	0	0	0	0	0	0	0	0
8bf209bf8a8c196823bb7cd1954215af	0	0	0	0	0	0	51	0	0	0	0	22	7	0	0	9	0	0	0	0	0	0	56	0	0	0	0	0	0	0	0	242	36	259	0	0	0	0	0	0
7225b7ea35ce77dfa6e5694987f9fe3c	0	0	0	20	0	0	0	0	0	52	0	0	221	0	22	75	0	0	0	0	0	22	0	0	0	0	0	0	0	0	0	42	0	23	0	115	0	90	0	0
03ac181bf688f0927a75a75d6edeeb0c	0	0	0	0	0	0	0	0	0	0	0	0	0	0	0	0	0	0	0	0	0	0	41	587	0	16	0	0	0	0	0	0	0	0	0	0	0	0	14	23
f6f8f51700aa9e9c55a12286db98df7b	0	0	0	0	0	0	0	30	0	0	0	0	0	163	0	0	0	62	0	400	0	4	21	0	0	0	0	0	0	0	0	0	0	0	0	0	0	0	0	0
479c0f3ee378d007b04b354b9ef702c7	0	0	0	0	0	0	0	0	0	0	0	0	0	0	0	0	0	0	0	0	0	0	0	0	24	0	0	0	0	0	0	0	629	0	0	26	0	0	0	0
dff2122d869fe12e19759305aef89ada	89	0	0	31	0	0	51	0	23	0	31	19	0	0	0	77	98	0	45	24	0	28	0	0	79	42	0	0	0	0	0	0	0	0	0	0	0	0	41	0
eeb0a5db77675a5360a47ae85a7d4349	0	0	0	0	0	0	0	0	0	0	0	0	0	0	0	0	0	0	0	0	0	0	0	0	0	0	0	0	0	0	0	0	0	0	0	0	0	0	678	0
6a99090617eb9a50b6cd93bb68b6173d	0	0	0	0	0	0	0	0	0	98	388	0	0	0	0	0	0	0	0	0	0	0	0	0	0	0	0	0	97	0	0	0	0	0	0	0	0	0	93	0
e17994e509c217e7587f4675e7b1d22f	15	51	0	0	16	30	0	42	24	13	10	0	0	30	9	49	0	34	0	0	0	23	0	30	0	35	21	0	15	28	11	69	0	35	13	0	9	19	0	44
49bce3c89fc694d385466bc849351759	0	0	0	0	0	0	0	0	0	0	0	0	0	0	0	0	0	0	0	0	0	0	0	0	0	0	0	0	0	0	0	0	0	0	0	321	0	349	0	0
7b5e3c18db908d6f603d38bca7ab4e6a	0	0	0	5	2	213	0	3	65	0	0	0	0	0	0	0	96	94	0	0	71	0	0	0	0	0	0	0	0	4	0	0	0	0	0	56	0	60	0	0
9c5c81e7bf00adad6a67767e60681225	129	71	415	0	0	0	0	0	0	0	0	0	0	0	0	0	0	0	0	54	0	0	0	0	0	0	0	0	0	0	0	0	0	0	0	0	0	0	0	0
74bf1c5a4c32f9a31c24a1e0b0d160af	0	0	0	0	0	0	0	0	0	0	0	0	0	0	669	0	0	0	0	0	0	0	0	0	0	0	0	0	0	0	0	0	0	0	0	0	0	0	0	0
2721c513e55d146854d5f518edb69b2a	0	0	0	0	0	0	0	0	0	0	0	0	0	0	0	0	0	0	0	0	0	0	0	0	0	0	0	0	0	0	668	0	0	0	0	0	0	0	0	0
a07aa2478b99c737bb07e47632fddc2e	0	0	0	67	0	0	0	0	0	0	0	48	0	0	0	0	0	0	0	0	0	0	0	0	0	0	0	0	552	0	0	0	0	0	0	0	0	0	0	0
e92f5f728e20cf0241d1cd8b3969e846	37	14	0	13	0	10	0	0	10	0	0	0	0	0	0	0	94	0	0	0	160	0	0	0	75	0	0	0	0	0	0	0	0	0	0	142	0	111	0	0
799e62743386024627a84408d4d6a5b7	0	0	0	0	0	0	0	0	0	0	66	0	0	0	0	0	0	0	0	0	0	0	0	0	0	600	0	0	0	0	0	0	0	0	0	0	0	0	0	0
31d5ab366a86a8a34fd361957c8bb4e9	32	0	13	36	20	14	0	0	16	3	83	0	10	0	0	0	58	0	0	0	2	18	17	0	0	0	59	0	0	0	108	72	0	59	16	0	0	14	10	0
6167bceafcaffaff4de1ce1d37ee110b	0	0	0	0	0	0	0	0	0	0	0	0	0	0	0	0	0	0	0	0	660	0	0	0	0	0	0	0	0	0	0	0	0	0	0	0	0	0	0	0
be194d14cad90573b9a37aa07b72d8f4	0	0	0	324	4	0	0	239	0	0	0	21	0	0	0	0	0	69	0	0	0	0	0	0	0	0	0	0	0	0	0	0	0	0	0	0	0	0	0	0
6c6ef4f8800adbddb2929b385fea255a	0	0	0	0	0	0	0	0	0	0	0	0	0	0	0	0	0	0	0	0	135	0	0	0	0	0	0	0	0	0	0	0	0	0	198	48	276	0	0	0
ed72211c4b454ebf4261d8f9e69b95ba	0	0	0	0	0	0	40	0	0	258	0	0	0	0	0	0	0	0	285	0	0	0	0	73	0	0	0	0	0	0	0	0	0	0	0	0	0	0	0	0
001c58650f47c7e1e452b08a4c21ffb4	0	0	0	0	0	0	0	0	0	0	41	0	0	0	0	0	0	95	0	0	0	0	0	0	0	0	0	0	519	0	0	0	0	0	0	0	0	0	0	0
875f842ab4f7125715eff698fb0ae69c	0	0	0	0	0	235	0	0	137	0	0	0	0	0	0	0	0	252	0	16	0	0	0	0	0	0	0	0	0	0	0	0	0	14	0	0	0	0	0	0
feb8838586d22a09feb37656681401ea	0	0	0	0	0	0	0	0	0	0	0	0	0	0	0	0	0	0	0	653	0	0	0	0	0	0	0	0	0	0	0	0	0	0	0	0	0	0	0	0
9db8c0f98d44045d6891519159fe66ca	0	0	0	0	0	0	0	16	0	0	0	0	0	0	0	0	0	0	0	0	18	0	0	0	30	230	0	0	0	0	0	0	0	0	80	91	125	62	0	0
077dd0e58a5e66f59586437920a2596e	113	0	0	0	0	0	0	0	0	0	0	0	0	0	0	173	0	0	113	0	0	0	253	0	0	0	0	0	0	0	0	0	0	0	0	0	0	0	0	0
89fa9e8df01a2c88e7c8762cbad969c0	0	0	0	0	0	0	0	0	0	0	0	0	0	0	0	0	0	0	0	0	0	0	0	0	649	0	0	0	0	0	0	0	0	0	0	0	0	0	0	0
022dbe92030887ce2b7be00b7f84cdc9	0	0	0	0	0	0	0	0	0	0	0	0	0	0	0	0	0	0	0	0	0	0	0	0	0	0	0	0	643	0	0	0	0	0	0	0	0	0	0	0
e9ca99000ce90d0a59c46367b84e0fb8	0	0	0	0	0	0	0	0	0	0	0	0	0	0	0	0	0	0	0	0	0	0	0	641	0	0	0	0	0	0	0	0	0	0	0	0	0	0	0	0
113bf771d73783988dad739ac2fb91a9	0	0	0	0	0	0	0	0	0	0	0	0	0	0	0	0	0	0	0	0	0	0	0	0	0	0	0	0	0	0	0	0	0	0	280	0	360	0	0	0
cdad91cab5c285f1e765c6876aed6322	0	0	0	0	0	0	0	0	0	0	0	0	0	0	0	0	0	0	633	0	0	0	0	0	0	0	0	0	0	0	0	0	0	0	0	0	0	0	0	0
fdc6fd97538c00d2a039eeff6451182d	0	0	0	0	0	0	0	0	0	0	0	0	0	0	0	0	0	0	0	0	117	85	0	0	0	0	0	0	0	0	0	59	0	59	0	171	0	141	0	0
87616b11bb35ea9fd0f7281300827acb	0	0	0	0	0	0	0	0	0	0	0	0	0	0	0	0	0	0	0	0	630	0	0	0	0	0	0	0	0	0	0	0	0	0	0	0	0	0	0	0
f3062239a534f0605f6dc6ba5681ce42	0	0	0	24	0	0	0	0	0	30	259	0	0	0	0	0	0	0	0	0	0	0	0	0	0	0	0	0	0	0	0	0	22	0	89	77	87	0	39	0
6bbba2b8d3ccbcf6482b039a43e04824	0	0	0	0	0	0	0	0	0	0	0	0	0	10	126	0	0	0	0	0	11	429	0	0	0	0	50	0	0	0	0	0	0	0	0	0	0	0	0	0
554e0624b93c73a67cf8f5356eebaedd	0	0	0	0	0	0	0	0	0	0	0	0	624	0	0	0	0	0	0	0	0	0	0	0	0	0	0	0	0	0	0	0	0	0	0	0	0	0	0	0
20937c4f2d631a98ac73b391f8f98c37	19	70	270	5	65	0	6	116	0	0	2	11	0	0	0	3	0	0	0	56	0	0	0	0	0	0	0	0	0	0	0	0	0	0	0	0	0	0	0	0
a712220ef93c39df20d4a478a262b49a	0	23	25	0	0	4	3	0	151	16	0	0	0	35	0	0	64	35	0	0	55	27	0	17	18	0	0	0	0	0	0	64	27	58	0	0	0	0	0	0
711f5bf702c59f23b732bfddcbf7190e	0	0	0	0	0	44	0	0	154	0	19	0	0	0	0	0	48	56	0	0	19	165	0	0	0	0	0	0	0	0	0	0	0	0	0	64	0	48	0	0
2af557e558cb4a8f86b921d4b7fcefa6	0	0	0	0	0	0	0	0	0	0	0	0	0	0	0	0	0	0	0	0	0	0	0	0	0	0	0	0	0	0	0	0	0	0	0	0	0	0	617	0
b4a76b5ce9e1a7d185abab6a3cafbc6f	0	0	0	0	0	0	0	0	0	0	0	0	0	0	0	0	0	62	0	0	0	0	0	0	0	0	551	0	0	0	0	0	0	0	0	0	0	0	0	0
4c165f000fa5c9ea5746e1b7d7ccd8c9	0	0	0	0	0	156	0	0	0	0	0	0	0	0	0	0	0	395	0	59	0	0	0	0	0	0	0	0	0	0	0	0	0	0	0	0	0	0	0	0
ae0778e0cc2d7b3f5bd6c61204a1ff63	0	0	0	0	0	146	0	0	99	119	0	0	0	0	0	0	0	112	0	94	0	0	0	0	0	37	0	0	0	0	0	0	0	0	0	0	0	0	0	0
2b5da112a30a16479dda7d4ebf2f3470	0	0	0	0	14	0	0	0	0	0	0	0	0	0	0	0	0	0	0	0	82	0	0	0	0	0	0	0	0	0	0	0	511	0	0	0	0	0	0	0
80a43e7cf37a2c9bd2eef6db44f11d53	0	0	0	0	0	0	0	0	0	0	0	0	0	0	0	0	0	606	0	0	0	0	0	0	0	0	0	0	0	0	0	0	0	0	0	0	0	0	0	0
28f6725fd27d82c88d036b99af9e7351	62	0	35	0	0	0	0	0	0	0	0	0	0	19	0	0	20	0	0	0	25	0	0	0	0	6	81	145	87	122	0	0	0	3	0	0	0	0	0	0
64e9061d7fc7cca7341346ca5f6d4f01	0	0	0	0	0	0	0	0	0	0	0	0	599	0	0	5	0	0	0	0	0	0	0	0	0	0	0	0	0	0	0	0	0	0	0	0	0	0	0	0
666ad45a1885eca221d51770801bda95	0	0	0	0	0	0	0	0	0	0	0	0	0	0	0	0	0	0	0	0	0	0	0	0	0	0	0	0	0	603	0	0	0	0	0	0	0	0	0	0
eda9140c2230970e0b3964cb04f3fa61	0	0	0	127	59	0	0	104	0	0	0	269	0	0	0	39	0	0	0	0	0	0	0	0	0	0	0	0	0	0	0	0	0	0	0	0	0	0	0	0
a005e50d6b7abe0668d1227314373a3f	0	0	0	0	0	0	0	0	0	0	0	0	0	442	0	0	0	0	0	0	0	22	0	0	0	32	40	0	0	0	23	0	0	7	0	0	0	0	25	7
081e4893af7fb0c71924ff8ae38784ee	0	0	0	0	0	0	0	0	0	0	0	0	0	0	0	0	0	0	0	0	0	0	0	0	0	0	0	0	0	593	0	0	0	0	0	0	0	0	0	0
07ca6d0bb6b035611409f1926c18ba70	0	0	0	0	0	0	0	0	0	0	0	0	0	0	0	0	0	0	0	0	593	0	0	0	0	0	0	0	0	0	0	0	0	0	0	0	0	0	0	0
0eb024eb1700b14ffb9a42caef59fa6d	18	9	153	0	0	0	0	27	0	0	0	46	0	215	23	0	10	0	0	0	0	51	0	0	0	0	0	0	0	39	0	0	0	0	0	0	0	0	0	0
275fdf136fd288806b6923082b8881fb	0	0	0	0	0	0	0	0	0	0	0	0	0	0	0	0	0	0	0	0	591	0	0	0	0	0	0	0	0	0	0	0	0	0	0	0	0	0	0	0
0ed60634be816efd2faaef6c6eef0707	0	0	43	0	0	0	0	0	0	66	0	0	56	54	0	0	0	0	0	29	90	0	0	0	0	0	0	0	0	0	0	0	0	0	77	47	128	0	0	0
a9e997daafd4b7274e53d6471ebc6f2d	0	0	0	410	0	0	0	0	0	0	0	0	0	0	0	0	0	0	20	0	0	0	0	0	0	0	0	0	0	0	0	0	153	0	0	0	0	0	0	0
4f137bd05ffc34656a8234cb67225ccb	0	0	0	0	0	0	0	0	0	0	0	0	0	0	0	0	0	0	0	0	0	0	0	0	0	0	0	0	0	0	0	0	0	0	222	0	361	0	0	0
ddabbd885a1897ea725bc927008d1442	0	322	0	204	0	0	0	22	0	0	0	0	0	0	0	34	0	0	0	0	0	0	0	0	0	0	0	0	0	0	0	0	0	0	0	0	0	0	0	0
51ec6e0eecab2d2fafad541e16ccfdbc	0	0	0	0	0	0	0	0	0	0	0	0	0	0	0	0	0	0	0	0	77	0	0	0	0	0	0	0	0	0	0	0	0	0	199	0	303	0	0	0
959c8045a874c23f50a188a7a181970e	0	0	0	0	0	0	0	0	0	0	0	0	0	0	0	0	0	0	0	0	0	0	0	0	0	0	0	0	0	0	0	0	0	0	0	340	0	238	0	0
1b375ab9678462d9a7e5ec772d64450a	0	0	0	0	111	0	0	0	0	0	0	0	0	0	0	0	0	72	0	0	0	0	0	0	0	0	0	0	115	0	0	170	0	105	0	0	0	0	0	0
7b0d927048b0145c2ea5292900f13bc3	103	4	0	73	0	0	0	0	71	0	0	0	146	0	0	0	69	0	0	24	0	65	0	0	0	0	0	0	0	0	0	0	0	0	0	0	0	6	10	0
f1e78fd14b248a0b4f5f76b715489c89	0	0	7	195	0	0	0	338	0	0	0	11	0	0	0	0	0	19	0	0	0	0	0	0	0	0	0	0	0	0	0	0	0	0	0	0	0	0	0	0
5313e222edc4cf8f5448639278b49ef5	0	0	0	0	0	0	4	0	0	18	0	0	28	8	0	0	0	3	0	0	0	0	0	0	0	0	0	0	0	0	0	252	0	253	0	0	0	0	0	0
953a2e8a487acd02cb2a3ec39c13e183	136	0	52	13	0	9	0	0	0	0	0	0	30	0	0	0	80	0	0	0	0	0	0	0	0	0	0	0	0	0	0	0	0	0	85	0	160	0	0	0
aa8d20f08616b380e3d4bb820afc8d30	0	0	0	0	229	44	0	0	0	0	0	0	0	0	0	0	0	291	0	0	0	0	0	0	0	0	0	0	0	0	0	0	0	0	0	0	0	0	0	0
dc7499349e23809a29d5435764cc9474	0	0	0	0	0	124	0	0	0	0	0	0	0	0	0	0	0	0	0	98	0	0	0	0	0	0	0	0	0	0	0	0	0	0	0	188	0	154	0	0
eb87f04bf4e97c951bf30e7c398465ef	0	0	0	0	544	0	0	0	0	0	0	0	0	0	0	0	18	0	0	0	0	0	0	0	0	0	0	0	0	0	0	0	0	0	0	0	0	0	0	0
b2f79af98b0735432bd3c876b81ab8cb	76	0	0	0	0	0	0	0	0	0	8	0	15	41	0	0	39	0	0	0	0	0	0	0	0	0	0	0	0	0	0	214	0	147	0	0	21	0	0	0
5037718654108786a8198068508c8b7e	0	0	0	0	0	0	0	0	0	0	0	0	0	0	0	0	0	554	0	0	0	0	0	0	0	0	0	0	0	0	0	0	0	0	0	0	0	0	0	0
da59690bd72ce0418baae52cef425173	0	0	119	156	0	0	0	0	0	0	0	0	84	0	0	0	0	0	0	89	0	0	52	0	0	0	51	0	0	0	0	0	0	0	0	0	0	0	0	0
10ad1fff4332a0f979c90aabc7c625b5	0	0	141	0	40	0	0	230	0	0	0	91	0	0	0	47	0	0	0	0	0	0	0	0	0	0	0	0	0	0	0	0	0	0	0	0	0	0	0	0
70f6f1feb572c6356e5fb5dc8b4d4e05	0	0	0	0	22	0	0	0	0	92	0	71	0	84	0	0	0	0	0	0	0	0	115	0	0	0	80	0	0	0	80	0	0	0	0	0	0	0	0	0
07c9044c571629c3b5963add196cb329	0	0	191	0	0	0	0	0	0	0	0	0	0	121	0	0	0	0	0	0	0	92	0	0	0	0	0	0	137	0	0	0	0	0	0	0	0	0	0	0
fa61cdff9cefffbbed337dcbc8469e3b	0	0	0	0	0	0	0	0	0	0	0	0	0	0	0	0	0	0	0	85	37	0	0	0	137	0	0	0	0	0	0	0	0	0	0	0	0	0	281	0
0b0a4bdddb823efeb9984bf862fe81f8	0	0	130	0	0	0	0	0	0	0	0	0	22	0	0	19	0	10	0	0	0	0	0	204	0	0	9	134	0	0	10	0	0	0	0	0	0	0	0	0
455c8ccd767dea7104aab683990f4772	0	119	0	0	0	0	0	0	0	0	0	0	0	0	0	0	0	372	0	0	0	0	0	0	43	0	0	0	0	0	0	0	0	0	0	0	0	0	0	0
2f17b0e66efcc09b5ea66e3b6a37612e	38	0	19	29	0	0	0	0	0	19	0	0	89	0	0	43	0	45	0	47	0	31	0	0	54	25	0	0	0	0	0	0	0	0	0	46	0	49	0	0
6a681897e3d6a2db32b023874a325bf1	0	534	0	0	0	0	0	0	0	0	0	0	0	0	0	0	0	0	0	0	0	0	0	0	0	0	0	0	0	0	0	0	0	0	0	0	0	0	0	0
deed9b0082492eb0e3b648a141e99872	44	71	51	84	0	0	21	21	10	0	4	22	0	21	0	0	25	0	0	12	5	0	6	0	4	0	0	0	0	0	0	0	69	0	12	28	22	0	0	0
631043cc038e36df62a4c6b17d81425f	0	0	0	0	0	0	0	0	0	0	0	0	0	0	0	0	0	0	0	0	0	0	476	0	0	0	0	0	0	0	0	0	0	0	0	0	0	0	56	0
f67d8782f44688d11f3e8521e85e45bc	530	0	0	0	0	0	0	0	0	0	0	0	0	0	0	0	0	0	0	0	0	0	0	0	0	0	0	0	0	0	0	0	0	0	0	0	0	0	0	0
ae2c036c5aca7a1f7971e7e6494aea66	0	0	0	0	0	0	0	0	0	0	0	0	0	0	0	0	0	0	0	0	0	0	0	0	0	0	0	0	0	0	530	0	0	0	0	0	0	0	0	0
796a52f61c3a527ae16e07a2f2bc870c	0	0	0	0	0	0	0	0	0	0	0	0	0	0	0	0	0	3	0	513	0	0	0	0	0	0	0	0	0	0	0	0	0	0	0	0	0	0	0	0
c84058269dd9d2ad22ecd239c7427d7b	0	0	0	0	19	0	0	0	0	0	0	0	0	293	25	0	56	0	22	0	0	0	0	0	0	0	0	98	0	0	0	0	0	0	0	0	0	0	0	0
832e60186432d8d91e0068ef86e6b716	0	0	0	0	0	0	0	0	0	0	0	0	0	0	0	0	0	0	0	0	0	0	0	0	512	0	0	0	0	0	0	0	0	0	0	0	0	0	0	0
e68e0dff0d64aef7a886cc1b3c0141ae	0	0	0	0	0	0	0	0	0	0	0	0	0	0	0	0	0	0	0	0	0	0	0	0	0	0	0	0	0	0	0	0	0	0	0	272	0	240	0	0
b055d667e1ad72dbfec4ceecc6a42a6b	37	0	43	16	0	0	100	0	0	14	21	0	17	0	0	0	18	18	71	0	0	0	0	0	0	93	0	0	0	0	0	0	0	0	0	42	0	21	0	0
012e7247ee107940fa4308e1da0decf5	0	348	0	0	0	0	0	137	0	0	0	0	0	0	0	0	0	0	0	25	0	0	0	0	0	0	0	0	0	0	0	0	0	0	0	0	0	0	0	0
55f5c16003861ae796b48ec46f5f8099	0	0	0	0	0	0	0	0	0	0	0	0	0	0	0	0	0	0	0	0	0	0	0	0	0	0	0	0	0	0	510	0	0	0	0	0	0	0	0	0
0a2530d1469380bf997d64c8a2608e78	0	0	0	0	0	0	0	0	0	0	0	0	0	0	0	0	0	0	0	0	76	0	0	0	0	0	0	0	0	0	0	0	0	0	179	0	253	0	0	0
643aabe4b925d4247474e848d379c483	0	0	0	0	0	0	0	0	0	0	0	0	0	0	0	0	0	0	0	0	126	0	0	0	0	0	0	0	0	0	0	0	0	0	0	215	0	164	0	0
d3f6e6b185df0dc9906bc401bebfa22b	0	0	0	0	0	0	0	0	0	0	0	0	0	0	504	0	0	0	0	0	0	0	0	0	0	0	0	0	0	0	0	0	0	0	0	0	0	0	0	0
9756286ae1783ce81aa1b75fe067d73d	0	0	0	14	0	0	0	0	0	0	0	0	0	0	0	0	0	0	0	0	0	0	0	90	0	0	0	0	0	0	0	129	102	120	0	0	47	0	0	0
9b9d7ace542b54166c52ec8aed7f77d7	0	0	0	0	0	0	0	0	0	0	151	0	0	0	0	0	40	0	42	0	0	0	0	0	15	0	238	0	0	0	0	0	0	0	0	0	15	0	0	0
ecd80f9a8247dd9b65ab64fb37cf6de3	0	0	0	0	0	0	0	0	0	0	0	102	0	78	268	0	0	0	0	0	0	0	53	0	0	0	0	0	0	0	0	0	0	0	0	0	0	0	0	0
20ba619f4fa7dff20c0c0e4f7fe69be8	0	0	99	7	0	0	7	6	0	22	0	14	19	5	0	0	0	0	5	0	0	0	13	0	0	69	69	0	85	0	9	0	45	0	0	10	0	16	0	0
1b6a6dc29299be0ad1b1800a60b70ab8	0	0	0	0	0	0	0	0	0	0	0	0	0	0	0	0	0	0	0	0	0	0	0	0	0	0	0	0	0	499	0	0	0	0	0	0	0	0	0	0
7002eb4fb621c4886c739d637eff6286	0	0	0	0	0	0	0	0	0	0	0	0	0	0	0	0	0	0	0	0	0	0	0	0	0	0	0	0	0	497	0	0	0	0	0	0	0	0	0	0
725514b47b27fbffb90cf4d76b56ade2	0	0	0	39	0	0	0	0	0	0	0	15	0	76	0	0	0	88	0	0	268	0	0	0	0	0	0	0	0	0	0	9	0	0	0	0	0	0	0	0
9c4e670e098bebf4483635d7ed4b914d	0	0	0	0	0	0	0	0	0	0	0	0	0	0	0	0	0	0	0	0	0	0	0	0	491	0	0	0	0	0	0	0	0	0	0	0	0	0	0	0
e808b8435737501883075235dd1c1eb7	0	0	35	403	14	0	0	0	0	0	0	11	0	0	0	0	0	0	0	0	0	0	10	0	0	0	0	17	0	0	0	0	0	0	0	0	0	0	0	0
cf4c90579097825b3603c4d530d9ba5b	0	0	0	0	0	0	0	0	0	0	0	0	0	0	0	0	0	87	0	0	401	0	0	0	0	0	0	0	0	0	0	0	0	0	0	0	0	0	0	0
1ec66fdfc17c629616caa2600ab30e20	0	0	0	0	0	0	0	0	0	0	0	0	0	487	0	0	0	0	0	0	0	0	0	0	0	0	0	0	0	0	0	0	0	0	0	0	0	0	0	0
f977f8aa988f4aa5bd8af1afee1c34e1	0	0	9	0	0	11	10	0	0	0	0	78	0	0	0	0	0	0	0	0	0	0	22	3	0	87	49	7	0	149	9	13	19	12	5	0	0	0	0	2
1ad34f9ef5f8f8466cf6ec8a67b0def8	0	0	0	0	0	0	0	0	0	0	0	0	0	0	0	0	0	0	0	0	0	0	0	0	0	0	0	0	0	0	0	0	482	0	0	0	0	0	0	0
74b7224ec21a33bcd972e8c2aef79049	45	17	16	0	0	0	0	0	19	0	9	0	0	0	0	7	25	42	0	5	0	7	0	0	19	0	0	0	0	0	0	7	156	0	0	48	0	41	18	0
9ddd1739c68f8d0aa81b3eaf9d46b9bc	0	0	0	396	0	0	84	0	0	0	0	0	0	0	0	0	0	0	0	0	0	0	0	0	0	0	0	0	0	0	0	0	0	0	0	0	0	0	0	0
0e436f6e73b423288023bd886d96b2c3	0	0	0	0	0	0	0	0	0	0	0	0	0	0	0	0	0	0	0	0	0	0	0	0	0	0	0	0	0	0	0	0	0	0	221	0	259	0	0	0
e196419d2b536ad22eef43fd2e726744	0	0	0	0	0	0	0	0	0	0	0	0	115	0	0	0	0	0	171	0	0	0	0	0	0	0	0	0	0	0	0	0	106	0	0	0	87	0	0	0
e5e1e3c43f6674893a39a02ac05915dc	0	0	0	0	0	0	0	0	0	0	0	0	0	0	0	0	0	0	0	0	0	0	0	0	479	0	0	0	0	0	0	0	0	0	0	0	0	0	0	0
feb836a76e46942aacd5179483f474fa	0	0	260	0	0	0	0	0	0	0	0	79	0	0	0	0	0	0	0	78	0	0	0	0	0	0	37	0	24	0	0	0	0	0	0	0	0	0	0	0
632c914dcfcb751f99af00796cfc79f0	75	0	0	0	0	370	0	0	0	0	0	0	0	0	0	0	0	32	0	0	0	0	0	0	0	0	0	0	0	0	0	0	0	0	0	0	0	0	0	0
debc33e7811554cfb6fb6cf98c8c1ecd	65	0	0	11	0	0	6	0	22	0	0	0	22	0	0	0	98	49	13	0	0	0	32	0	0	0	21	9	0	0	73	5	50	0	0	0	0	0	0	0
a8b977e58d320fd6f2f456ace5c70a42	0	0	0	0	0	0	0	0	0	0	0	0	0	0	475	0	0	0	0	0	0	0	0	0	0	0	0	0	0	0	0	0	0	0	0	0	0	0	0	0
302dc2e085ca4c6a51f27120315a28ca	0	50	55	2	80	0	21	0	0	0	0	254	0	0	0	0	0	0	0	12	0	0	0	0	0	0	0	0	0	0	0	0	0	0	0	0	0	0	0	0
892dd5b6d55b0fd5ff6227d76f6f594f	0	0	0	436	0	0	0	0	0	0	0	0	0	0	0	0	0	0	0	0	0	0	0	0	0	0	0	0	38	0	0	0	0	0	0	0	0	0	0	0
099c7c251038f1c15ce2e46a2be2037b	0	0	0	0	0	0	0	0	0	0	0	0	0	0	0	472	0	0	0	0	0	0	0	0	0	0	0	0	0	0	0	0	0	0	0	0	0	0	0	0
515c7aecae6968cacbf44604d574e1b8	0	0	0	0	0	0	0	0	0	0	0	0	472	0	0	0	0	0	0	0	0	0	0	0	0	0	0	0	0	0	0	0	0	0	0	0	0	0	0	0
5ddbe70ba9f2941ac487067dd2ba8b44	0	0	0	0	0	0	0	0	0	0	0	0	0	200	0	0	0	0	0	27	0	42	0	0	0	15	0	141	0	0	0	0	20	0	0	0	26	0	0	0
e7e7be8e6849a278367bdd268c1282b5	0	0	0	0	0	0	0	0	0	0	0	0	0	0	0	0	0	0	0	0	0	0	0	0	0	0	0	0	0	466	0	0	0	0	0	0	0	0	0	0
d590b8dc89dd5b64e0132a6ecfaa9e54	46	5	27	0	0	0	28	7	0	46	2	10	11	0	0	13	15	0	6	0	0	10	17	0	0	30	0	0	0	0	0	5	70	4	18	29	40	10	10	4
19859c228014f39a94b81f68bd71524d	0	0	338	0	32	0	12	0	0	0	0	0	0	0	0	0	0	0	0	80	0	0	0	0	0	0	0	0	0	0	0	0	0	0	0	0	0	0	0	0
34ca527f234cd4d39ce75f63e307ef78	0	0	0	37	0	0	0	0	0	22	57	0	0	35	0	0	0	0	0	0	0	0	0	0	0	126	0	0	0	0	0	61	62	62	0	0	0	0	0	0
967c0cdebac66fcd5faf88192184f043	0	0	0	0	0	0	0	0	0	0	0	0	0	0	0	0	0	0	0	0	0	0	0	0	0	0	0	462	0	0	0	0	0	0	0	0	0	0	0	0
2a54f6016e419dec4e8684c3822d33de	0	28	23	24	0	0	0	0	0	9	32	34	0	0	0	0	0	27	34	26	7	0	0	0	0	30	34	26	0	0	0	0	0	29	48	49	0	0	0	0
5bcf207d56e50e28ed8c47bebd2f1079	0	0	0	0	0	0	0	0	0	0	0	0	0	0	0	0	0	0	460	0	0	0	0	0	0	0	0	0	0	0	0	0	0	0	0	0	0	0	0	0
6b904e7733719715563601cc71d69bab	0	46	0	10	0	99	5	6	0	0	0	0	20	0	0	5	36	21	0	15	22	22	0	0	20	0	0	0	0	0	0	0	0	0	0	70	11	48	0	0
c3e5f7598af251f705eadd9c96b44db7	0	0	0	0	0	0	0	0	0	0	0	0	0	0	0	0	0	0	0	0	0	0	0	0	209	0	0	0	49	0	0	86	0	88	0	0	19	0	0	0
13bb5f3bcfd79b5a0ce2163ef4362197	205	0	0	0	0	0	0	0	0	0	0	0	191	0	0	0	0	0	0	54	0	0	0	0	0	0	0	0	0	0	0	0	0	0	0	0	0	0	0	0
e96d72808e1cd1e836f885fb35c6d099	39	0	0	0	0	0	0	0	0	0	0	0	0	0	0	0	28	0	0	0	0	72	0	0	0	0	0	0	0	0	0	0	0	0	133	0	177	0	0	0
706c11167a80d35dc6431dbe33fdd0eb	0	0	0	13	0	0	0	14	31	0	0	0	0	0	0	0	0	0	39	0	0	32	0	17	143	0	0	0	0	0	0	0	0	0	16	77	0	66	0	0
b616be0f1399425ac6b7fce0e4366b78	0	34	0	0	0	0	0	0	0	0	81	0	0	0	0	0	0	0	0	42	73	0	0	0	0	0	0	0	0	0	0	0	0	0	99	0	119	0	0	0
d36286210314df547be0ff7945d84c84	0	0	0	20	0	0	67	0	0	0	0	0	0	0	0	0	0	0	0	0	0	22	0	0	0	0	0	0	248	0	46	0	0	0	0	0	0	0	44	0
7cefd4efcabeaeeb94b18edd0212cb8a	0	0	0	0	0	0	0	0	0	0	0	0	0	0	0	0	0	0	447	0	0	0	0	0	0	0	0	0	0	0	0	0	0	0	0	0	0	0	0	0
e859035c278e96924c31b56d497c12b2	0	0	0	0	0	0	0	0	0	0	0	0	0	0	0	0	0	0	0	0	0	0	0	0	406	0	0	0	35	2	0	0	0	0	0	0	0	0	0	0
de7a47eca1f44e94cc013a5df91e44c3	0	0	0	30	68	0	0	0	0	0	0	45	53	0	0	0	0	0	0	27	0	0	0	0	0	0	0	36	47	0	0	0	0	0	0	70	66	0	0	0
7faf103a165f6106416214e1aef4933b	0	0	0	0	0	0	0	0	0	0	0	0	0	0	0	0	0	0	0	0	0	0	0	0	151	0	77	0	0	0	0	90	0	124	0	0	0	0	0	0
fda03970bff956b040c2be7bb06092a7	0	0	0	0	0	0	0	0	0	0	0	0	0	0	0	0	0	0	0	0	0	0	0	0	0	0	0	0	0	0	0	0	0	0	0	0	0	0	441	0
5cdacb5de0893c2416c349e96070203b	0	0	0	0	0	0	0	0	0	0	0	0	0	0	0	0	0	0	0	0	0	0	0	0	0	0	0	0	0	0	0	0	439	0	0	0	0	0	0	0
8ba07acc3915649a76674f6e644bbe69	5	7	10	12	18	9	12	14	0	5	8	9	13	10	12	10	0	6	6	12	0	9	15	14	0	5	18	12	18	13	7	27	18	12	17	24	9	8	18	13
2d6e463e239af2ce2850577dbb2d09cb	0	0	0	0	0	0	0	0	0	0	0	0	16	0	0	0	0	0	0	0	0	0	37	0	0	0	261	0	121	0	0	0	0	0	0	0	0	0	0	0
d41fa902b07f08a4929e50c0eb0bd1c4	0	168	0	0	0	0	23	94	0	0	10	97	0	0	0	0	0	0	0	25	16	0	0	0	0	0	0	0	0	0	0	0	0	0	0	0	0	0	0	0
1d8ac0ec03e2e4f7b7d1f2b0f6508013	0	0	0	0	0	0	0	0	0	0	0	0	0	0	0	0	0	0	0	0	0	0	0	0	0	0	0	0	0	0	0	0	79	48	55	75	56	32	38	49
6e65c9a87f375ba0909e01dc380c3dcc	0	0	0	0	0	0	0	0	135	0	51	0	0	0	0	0	0	191	0	0	54	0	0	0	0	0	0	0	0	0	0	0	0	0	0	0	0	0	0	0
5d7cce1a2669e67380f8f09385823260	0	0	0	0	0	0	0	0	0	0	0	0	0	0	0	0	112	0	0	0	0	0	136	0	0	0	0	0	0	0	0	0	183	0	0	0	0	0	0	0
bcbf2cc3906e89298e427f6129fd10fd	0	0	0	0	0	0	0	0	0	0	0	104	0	125	198	0	0	0	0	0	0	0	0	0	0	0	0	0	0	0	0	0	0	0	0	0	0	0	0	0
3874d8e3903ce59e8eeb6a5d16f06845	8	22	4	0	8	30	0	6	9	8	8	14	10	28	7	8	0	20	0	0	0	22	6	0	0	26	10	8	10	28	0	16	25	22	11	19	9	21	0	0
0be523c7f11e160fc666f1649f8b20f2	47	18	0	0	8	0	0	111	0	0	9	0	0	0	0	206	0	0	0	21	0	0	0	0	0	0	0	0	0	0	0	0	0	0	0	0	0	0	0	0
ee3771358654e7624d10f678b57a818e	0	0	0	0	0	418	0	0	0	0	0	0	0	0	0	0	0	0	0	0	0	0	0	0	0	0	0	0	0	0	0	0	0	0	0	0	0	0	0	0
a506f1622e0fd4ea48807436b66b1eca	0	0	0	0	0	0	0	0	0	0	0	0	0	0	0	0	0	0	0	0	0	0	0	418	0	0	0	0	0	0	0	0	0	0	0	0	0	0	0	0
b191883bc0a004678a447a521b7eaef0	0	259	0	0	122	0	7	0	0	0	0	0	0	0	0	0	0	0	0	23	0	0	0	0	0	0	0	0	0	0	0	0	0	0	0	0	0	0	0	0
9ee2eada8d36996908a1823d7acc7bc7	0	0	0	0	0	0	0	0	0	0	0	0	0	0	0	0	0	0	0	0	0	35	0	0	0	0	111	0	0	0	0	0	0	0	80	0	185	0	0	0
ebd1a639797f4230144fcc4fc37731dd	0	0	0	0	0	0	0	0	0	0	29	30	42	105	8	70	0	0	30	0	0	0	0	0	0	0	0	0	0	0	0	0	0	0	49	0	43	0	0	0
dacc84a7ed10d762c840ca4d85d320cb	0	0	0	0	0	0	0	0	0	0	0	0	0	0	0	0	100	0	0	0	0	0	0	0	0	0	0	0	0	0	0	0	0	0	111	0	192	0	0	0
fcd81bee1479ef5f7ef2288fc6b44f77	0	0	0	0	0	0	0	0	0	0	0	0	0	0	0	0	0	0	0	0	0	0	0	0	0	0	0	0	0	402	0	0	0	0	0	0	0	0	0	0
32c9751a93b15f72bf48597ec6765800	0	0	0	0	0	0	0	0	0	0	0	0	0	0	0	0	0	0	0	0	0	0	156	0	0	0	48	0	0	0	0	0	198	0	0	0	0	0	0	0
6a77dd9b4ae5b494c6139fd2141b1b05	0	0	0	0	0	0	0	0	0	0	0	0	0	0	0	0	0	0	0	0	0	0	0	0	0	0	0	0	0	0	0	0	0	0	0	0	0	0	402	0
5f38368d609493832f6f328f90c51cef	0	0	0	0	0	168	0	0	0	0	0	0	0	0	0	0	0	31	0	178	24	0	0	0	0	0	0	0	0	0	0	0	0	0	0	0	0	0	0	0
231873d0bab989a20d1020a371e655cc	0	0	0	0	0	0	0	0	0	0	0	0	0	0	0	0	0	0	0	0	0	0	0	0	0	0	43	0	0	0	0	0	0	0	163	0	194	0	0	0
256c933ab656cc401ca30c8cb081d1de	0	0	0	0	0	0	0	0	0	0	0	0	0	0	0	0	0	0	0	0	0	0	0	0	0	0	0	0	0	0	0	0	0	0	132	0	266	0	0	0
8f61e623de7d7f2e3072dcb712056fa7	11	40	23	21	39	20	18	22	0	7	0	9	16	4	3	0	5	28	9	11	0	12	9	9	0	13	5	9	0	0	0	8	0	10	14	0	13	0	8	0
baedcb79a8c5d41784ccc49d578d1545	0	0	0	0	0	0	0	0	0	0	0	0	0	0	0	0	0	0	0	0	0	0	0	0	0	0	0	0	0	0	0	0	0	0	0	230	0	166	0	0
038a34d8f0af38643110dfeffae7ca5b	0	0	0	0	0	0	0	0	48	0	0	0	0	87	0	0	0	0	0	0	0	0	0	0	0	0	0	260	0	0	0	0	0	0	0	0	0	0	0	0
00ea5b1ebd4edfd292b9ab1e22636e64	0	0	0	0	0	0	0	0	0	0	0	0	0	23	0	0	0	0	0	21	0	0	0	0	0	0	35	151	163	0	0	0	0	0	0	0	0	0	0	0
f23c041a69ceaa446d5b30c6a34091bd	63	0	65	8	0	0	0	2	6	0	19	0	0	25	0	89	39	48	0	0	15	0	0	0	0	0	0	0	0	0	0	5	0	8	0	0	0	0	0	0
5229e448cfc5829a5638440474906b0e	0	2	0	0	0	0	245	0	0	0	0	0	0	68	0	0	0	0	0	76	0	0	0	0	0	0	0	0	0	0	0	0	0	0	0	0	0	0	0	0
5ba8b3c21ba916a9a63c9eaba9eb418e	0	0	0	0	0	0	0	0	0	0	0	0	168	0	0	116	0	0	63	0	0	0	0	0	0	0	0	0	0	0	0	0	0	0	0	0	0	0	0	44
075bdc5c9ece3d6fb16d80444624021e	0	0	0	0	0	0	0	8	0	0	0	0	0	30	0	0	87	0	0	0	64	50	0	0	0	0	0	0	83	0	0	0	0	0	0	0	0	0	0	66
f687ccf2a6fc1a468b9c1bc38eeb8729	0	0	0	0	0	0	0	0	0	0	0	0	0	0	0	0	0	0	0	0	0	0	0	0	0	0	0	0	0	0	0	0	388	0	0	0	0	0	0	0
2ed9e5966a10d659ba726e80120dd4a6	0	0	0	0	0	0	0	0	0	0	0	0	0	0	0	0	22	0	0	14	0	0	0	0	304	0	0	0	0	0	0	0	0	0	0	22	0	24	0	0
297c4e8e8aed37abceb33206a01211f3	0	43	0	0	0	0	0	342	0	0	0	0	0	0	0	0	0	0	0	0	0	0	0	0	0	0	0	0	0	0	0	0	0	0	0	0	0	0	0	0
5c24cb3e922747d4dbf1526e0613e294	0	0	0	0	0	0	0	0	0	0	0	0	0	0	0	0	0	109	0	0	0	0	0	0	274	0	0	0	0	0	0	0	0	0	0	0	0	0	0	0
b342e029921cab0636631c9eeffddb0a	0	0	0	0	348	0	0	0	0	0	0	0	0	0	0	0	0	0	0	0	0	0	0	0	35	0	0	0	0	0	0	0	0	0	0	0	0	0	0	0
1b002895beb537ad3e3cf41fe794f05b	0	0	0	0	86	0	0	0	0	0	0	0	0	0	5	99	0	0	0	5	0	8	4	4	0	0	4	0	16	0	0	0	123	0	0	0	0	0	28	0
267502b58972900d1b3dc65ece78100e	0	0	0	0	0	0	0	0	0	0	0	0	126	0	0	0	209	0	0	0	47	0	0	0	0	0	0	0	0	0	0	0	0	0	0	0	0	0	0	0
82664d4275c0f351cb7ad608abf13e84	0	0	0	0	0	0	0	0	0	0	0	0	0	0	0	0	0	0	0	0	0	0	0	0	382	0	0	0	0	0	0	0	0	0	0	0	0	0	0	0
e39a13e3ddcb2a2f4ae2c8975fce0c1f	0	0	0	0	0	0	0	0	0	0	0	0	0	0	0	0	0	0	0	0	0	0	0	0	0	0	0	0	0	0	0	230	0	152	0	0	0	0	0	0
ae4748a714220ba7393f0aed19001c14	34	0	0	172	0	0	0	0	0	0	0	0	161	6	8	0	0	0	0	0	0	0	0	0	0	0	0	0	0	0	0	0	0	0	0	0	0	0	0	0
8f31bf6388745d073246b5e095dd9e95	0	0	0	0	0	0	0	0	0	0	0	0	0	0	0	0	230	0	0	0	150	0	0	0	0	0	0	0	0	0	0	0	0	0	0	0	0	0	0	0
a85dcd3e5325d1ed78bd7a55d9f87e23	0	0	12	83	7	0	0	0	0	29	0	0	17	0	0	0	0	16	0	0	0	0	37	0	0	17	27	0	35	0	0	6	64	8	0	12	9	0	0	0
fa5bcb8cceeeeb991b894155ba00c0e5	0	0	0	0	0	0	0	0	29	13	0	0	25	28	24	20	0	0	0	0	0	0	0	0	0	0	0	0	0	0	0	0	39	23	41	33	31	22	27	23
95d30d5510824c21c05a76df5d9bf8cd	0	378	0	0	0	0	0	0	0	0	0	0	0	0	0	0	0	0	0	0	0	0	0	0	0	0	0	0	0	0	0	0	0	0	0	0	0	0	0	0
9e20a235c547acc52759d1b7c6e32662	3	5	6	0	0	6	2	6	22	7	13	22	34	15	26	22	5	19	15	17	0	11	12	20	0	0	6	0	4	0	0	8	15	12	12	17	15	0	0	0
c573e8aa09ce5ea9dfcae75e3ba17c86	0	0	0	0	0	0	0	0	0	0	0	0	0	0	0	0	0	0	0	0	0	0	0	0	9	10	26	12	15	7	8	31	46	25	40	48	31	27	20	22
623f9653867e2bbb215b048b3e03b5e5	22	0	0	11	0	0	0	0	18	0	0	9	0	0	0	17	236	32	0	0	0	19	0	0	0	0	0	0	0	0	0	0	0	0	0	12	0	0	0	0
ad0ab226e9967736d90b1086935ae553	0	0	0	0	0	0	0	0	75	0	0	0	0	101	0	0	200	0	0	0	0	0	0	0	0	0	0	0	0	0	0	0	0	0	0	0	0	0	0	0
5b7054410ac1af175be6f81c9243f73d	0	0	0	6	0	0	0	0	26	0	0	0	0	0	0	0	0	154	0	0	71	0	0	0	0	0	0	0	0	0	0	0	0	0	0	71	0	46	0	0
58065e1b024366b7df390ea03b54b170	0	0	0	0	11	0	0	101	0	0	0	29	0	0	0	0	0	0	0	0	0	0	0	0	0	41	0	0	0	0	0	0	0	0	0	106	0	85	0	0
a4c9905d82bb8324b5d93acf409aa473	0	0	0	0	0	373	0	0	0	0	0	0	0	0	0	0	0	0	0	0	0	0	0	0	0	0	0	0	0	0	0	0	0	0	0	0	0	0	0	0
6a717074290a9c5899c1a3df609b2bd0	0	0	0	0	0	0	0	0	0	0	147	0	0	0	0	0	0	0	0	0	0	0	0	0	0	0	0	0	0	0	0	0	0	46	79	0	60	0	41	0
a531aa2bd383e827b0aae4f752997b17	0	0	0	0	0	58	0	0	0	0	0	0	0	0	0	0	0	0	0	0	0	135	0	0	0	0	0	0	0	0	0	0	179	0	0	0	0	0	0	0
522569f34c7502548370e2cc8f740591	0	0	0	0	0	0	0	0	0	0	0	0	0	0	0	0	0	0	0	0	0	0	0	0	0	0	0	0	0	0	0	0	0	0	133	0	239	0	0	0
87dea4cd1c613c2a8f5bc225e4c48e12	0	0	0	0	0	0	0	0	0	0	0	0	0	0	0	0	0	0	0	0	0	0	0	0	0	0	0	0	0	0	0	192	0	179	0	0	0	0	0	0
dc40e96f515ba4b6a450b04ae5a1e285	0	0	0	2	66	0	6	0	0	0	0	0	0	0	0	0	0	0	0	0	0	0	0	0	9	0	0	0	0	0	0	0	0	0	0	136	30	118	3	0
5bc3bc80afe1b8649b962f720d429f03	0	0	0	0	0	0	301	0	0	67	0	0	0	0	0	0	0	0	0	0	0	0	0	0	0	0	0	0	0	0	0	0	0	0	0	0	0	0	0	0
2d2626c554629bbb4786b085c7dc4fd2	0	0	0	0	0	0	0	0	0	0	0	0	0	0	0	0	0	0	0	0	0	0	0	0	0	0	0	0	0	0	0	0	0	0	146	0	220	0	0	0
689030063c8edfb8240b5d1788bafcda	14	0	0	0	0	0	0	0	0	78	0	10	31	7	0	0	0	0	0	0	0	0	19	0	0	25	88	0	20	0	0	7	40	13	0	0	9	0	0	0
b7a8bffa70c35a103bde36d38d46c76f	26	0	0	10	42	0	0	14	13	0	0	0	0	56	0	29	20	16	0	71	10	0	0	0	10	0	0	0	0	0	0	6	0	0	5	10	6	15	0	0
c2028dffe9c94887ef232b0dd40504fa	0	0	0	0	0	0	0	0	0	0	0	0	0	0	0	0	0	82	0	0	0	0	0	0	0	0	0	0	0	0	0	0	0	0	0	128	0	147	0	0
683ef1e482f900678265f3b9807727fe	0	0	0	0	0	0	0	0	0	0	0	0	0	0	97	0	93	29	0	0	0	0	0	0	0	0	0	0	138	0	0	0	0	0	0	0	0	0	0	0
4edf08678027d1fa0b6c1d177caf562c	45	0	0	0	0	0	0	0	0	0	0	0	0	0	0	0	0	0	0	0	0	0	0	0	0	0	30	127	112	43	0	0	0	0	0	0	0	0	0	0
039ec117e328efecc6af001f305fdbff	0	0	0	0	0	0	0	0	0	0	0	0	0	0	0	0	166	0	0	0	191	0	0	0	0	0	0	0	0	0	0	0	0	0	0	0	0	0	0	0
74c7e6592a5873268a3224543665a5aa	0	0	0	0	0	0	0	0	0	0	0	357	0	0	0	0	0	0	0	0	0	0	0	0	0	0	0	0	0	0	0	0	0	0	0	0	0	0	0	0
dba91981900e71a4ffe5b7a5d888c30d	0	0	0	0	137	0	0	0	0	0	0	0	0	0	0	0	0	0	0	0	0	0	0	0	0	0	0	0	0	0	219	0	0	0	0	0	0	0	0	0
b4388ce01dd0a5cf9b8605c98a4e059d	0	0	0	0	0	0	0	0	253	0	0	0	0	0	0	0	0	0	0	0	102	0	0	0	0	0	0	0	0	0	0	0	0	0	0	0	0	0	0	0
6f5ced9aa195b6583e98c616d7fe6829	0	0	0	0	0	145	0	0	0	0	0	0	0	0	0	0	67	0	0	10	24	10	0	0	0	0	0	0	0	0	0	0	0	0	29	19	36	15	0	0
82f4bd1e0e61b5f3bd4db20ba0c09531	0	0	0	0	0	0	0	0	0	0	0	0	0	0	0	0	0	0	0	0	0	0	0	0	0	0	0	0	0	0	0	182	0	173	0	0	0	0	0	0
82ae832c0cf91657f0e487e5ddf762ad	0	253	0	0	0	0	0	0	0	0	0	0	0	0	0	0	0	0	0	0	0	0	0	0	0	0	0	0	0	0	0	53	0	47	0	0	0	0	0	0
b0b0d14b456f883a7fa228597546734f	36	0	0	0	0	0	0	0	0	0	0	0	0	0	0	0	55	0	0	0	0	79	0	0	0	0	0	0	0	0	0	0	0	0	64	13	105	0	0	0
c2cc904e86b5121abd1e7af49fd67e25	0	0	0	0	0	0	0	0	0	0	0	0	0	0	0	0	0	0	0	0	0	0	0	0	0	0	0	0	0	0	0	203	0	147	0	0	0	0	0	0
70d1622fbb37b1a7de863284fb83e241	10	35	13	60	0	0	0	14	4	0	0	0	0	0	0	108	0	0	4	0	0	0	0	0	0	0	0	0	0	0	0	0	19	9	25	25	14	0	9	0
601cd690c4adf675d19fb8c92760196c	46	40	98	0	64	0	0	49	0	0	0	16	0	0	0	0	0	0	0	32	0	0	0	0	0	0	0	0	0	0	0	0	0	0	0	0	0	0	0	0
8873734494896cf37a71cee043ca461a	0	0	0	0	0	0	0	0	0	0	0	0	0	0	0	0	0	0	0	0	0	0	0	0	0	0	0	0	0	0	345	0	0	0	0	0	0	0	0	0
89b85533b3357b1e1985b2f553c0f7ef	0	0	0	0	0	0	0	0	0	0	0	0	0	0	0	0	0	0	0	0	0	0	0	0	291	0	0	0	0	0	0	0	0	0	0	31	0	23	0	0
70a9c4eb74e5b48f8f4b1b03f3c8e710	0	0	0	0	0	0	0	0	0	0	0	0	0	0	0	0	160	0	0	0	184	0	0	0	0	0	0	0	0	0	0	0	0	0	0	0	0	0	0	0
66548af211d5cf6b7da508fc3a7208fe	30	13	0	0	0	0	47	0	0	0	0	0	0	47	0	30	34	0	84	0	0	0	0	0	0	56	0	0	0	0	0	0	0	0	0	0	0	0	0	0
a7700d198d0e6f9dff1e586a837b49ba	0	0	0	0	0	0	0	0	0	0	0	0	0	0	0	0	0	0	0	0	0	0	0	0	0	0	0	0	0	0	0	0	0	0	0	0	0	0	340	0
8f6e502386437dbae26e5e00dbac22a5	0	0	0	0	0	0	0	0	0	331	0	0	9	0	0	0	0	0	0	0	0	0	0	0	0	0	0	0	0	0	0	0	0	0	0	0	0	0	0	0
8c59d1d55224f1aea07fb0bd3f606547	0	0	0	0	0	0	0	0	0	97	109	0	0	0	0	0	0	0	0	0	0	0	0	0	0	0	0	0	133	0	0	0	0	0	0	0	0	0	0	0
f6fff1526ee732e91384b59b41ab58d2	0	0	0	212	0	0	0	0	0	0	0	0	0	0	0	0	0	125	0	0	0	0	0	0	0	0	0	0	0	0	0	0	0	0	0	0	0	0	0	0
0d4fc57ae981a10cc6ee75a90a49b4a8	0	0	0	11	0	0	0	0	0	13	146	0	0	0	0	0	0	17	0	10	0	0	0	0	0	0	0	0	0	0	0	0	0	0	31	15	47	24	20	0
20074aa3304d329062da97f3d19787ce	0	0	0	0	0	0	0	0	0	0	0	331	0	0	0	0	0	0	0	0	0	0	0	0	0	0	0	0	0	0	0	0	0	0	0	0	0	0	0	0
e7f317679e8009ed8788ae16760c13a5	0	0	0	0	0	0	0	0	0	0	0	0	0	0	0	0	0	0	0	0	0	0	0	0	0	0	0	0	0	0	0	0	0	0	0	163	0	167	0	0
1ec76dbf6deced6756281d647141a7de	11	0	0	56	3	0	0	0	0	110	0	0	0	0	0	0	0	138	0	0	0	0	0	0	10	0	0	0	0	0	0	0	0	0	0	0	0	0	0	0
3c56000b21454ae4fee85733001434ba	0	165	0	19	15	0	0	75	0	0	9	5	0	0	0	14	0	0	0	26	0	0	0	0	0	0	0	0	0	0	0	0	0	0	0	0	0	0	0	0
18b6df36d059001f78b846859b9db5dd	0	0	0	0	0	0	0	0	0	38	0	0	0	0	0	0	0	0	0	0	0	0	0	0	0	0	0	0	239	0	0	0	0	0	0	0	0	0	34	16
f46f03a6c25f1ddcff7a14ab7d34a648	0	0	0	0	0	0	0	0	0	0	0	0	0	0	0	0	0	0	0	0	0	0	0	0	0	0	0	0	0	0	0	0	0	0	121	0	206	0	0	0
c875c39abe7edb82359ed7be963165f6	0	0	0	0	0	0	0	0	0	0	0	0	327	0	0	0	0	0	0	0	0	0	0	0	0	0	0	0	0	0	0	0	0	0	0	0	0	0	0	0
c7f3d9cde6ef5cd26e63ae82a951aeb3	38	10	0	0	0	0	0	0	29	0	5	0	0	0	0	144	51	39	0	0	0	0	0	0	0	0	0	0	0	0	0	0	0	0	0	0	0	9	0	0
e6765488adcfe413556239cb1829c640	0	0	0	0	0	0	0	0	0	0	0	0	0	0	0	0	0	0	0	0	0	0	0	0	0	0	0	325	0	0	0	0	0	0	0	0	0	0	0	0
4e3535d0b76bff92a994e7b2e12b2b77	0	0	0	0	0	0	0	0	0	0	0	0	0	0	0	0	0	0	0	0	0	47	0	0	135	0	0	0	0	0	0	0	142	0	0	0	0	0	0	0
c798b9afbf4041fafc6b6b3656dbcdbb	0	0	0	0	0	0	0	0	0	0	0	0	0	0	0	0	323	0	0	0	0	0	0	0	0	0	0	0	0	0	0	0	0	0	0	0	0	0	0	0
564f54617b611d84523166aba11c38b6	0	0	0	0	0	0	0	0	0	0	56	0	0	0	0	0	0	0	0	0	0	0	0	0	0	0	0	0	0	0	0	0	0	0	99	0	167	0	0	0
9e4771644adbbaa6bce4276936a7016b	0	0	0	0	0	0	0	0	0	0	0	0	0	0	0	0	0	0	0	0	0	0	0	0	0	0	298	0	0	0	0	0	0	0	22	0	0	0	0	0
f1fbc4b62a6d713d3f68434b11c01695	0	0	0	23	296	0	0	0	0	0	0	0	0	0	0	0	0	0	0	0	0	0	0	0	0	0	0	0	0	0	0	0	0	0	0	0	0	0	0	0
b745577a32cd12d774f43f5255318f44	0	0	0	0	81	0	0	0	30	0	0	0	0	0	0	0	0	0	0	0	0	0	0	0	0	0	0	0	0	0	0	0	0	0	75	0	131	0	0	0
c5454c390530c09b266fa5a41857d022	0	22	0	0	0	0	32	0	0	27	0	0	0	0	0	0	42	0	0	0	0	0	0	0	0	0	0	0	0	0	0	0	0	0	0	68	26	27	71	0
cb69448f711d930190abe1bab3bd17a7	16	0	49	9	0	0	11	0	0	0	16	0	0	0	0	25	0	32	0	0	0	0	20	0	13	26	0	0	0	0	0	0	45	0	0	0	22	0	30	0
f4e07b60838908f999f1ab594c952a53	17	0	19	4	0	7	83	0	0	3	0	0	0	0	0	27	0	0	0	8	0	0	0	0	6	0	8	0	56	0	0	0	0	0	7	17	12	12	28	0
f61b4fbac90d486ffc433de56db4779e	0	0	0	307	0	0	0	0	0	0	0	0	0	0	0	0	0	6	0	0	0	0	0	0	0	0	0	0	0	0	0	0	0	0	0	0	0	0	0	0
7d67536f7c831129db3ef981e1ead514	0	30	0	0	0	0	0	0	0	0	0	0	61	0	0	0	0	0	0	0	0	0	0	0	0	0	0	0	0	0	0	0	0	0	0	0	0	0	222	0
cfbdfe0c2accd99e615bff423a6cdd05	0	0	0	0	0	0	0	0	0	0	0	0	0	0	0	0	0	0	0	0	0	0	0	0	0	0	0	0	0	0	0	184	0	129	0	0	0	0	0	0
ad752f04842cf5f4368fbc4ce35eaaa4	0	0	0	0	0	0	0	0	0	0	0	53	0	0	0	0	0	0	0	0	0	0	0	0	258	0	0	0	0	0	0	0	0	0	0	0	0	0	0	0
cb6e7a04e6fccb035c1e83f43d8d9650	0	0	0	0	0	0	0	0	0	0	0	0	0	0	0	0	0	0	0	0	0	0	310	0	0	0	0	0	0	0	0	0	0	0	0	0	0	0	0	0
59c4ce2cbf44894767aa283fac3bbcce	0	0	0	0	0	0	0	0	0	0	0	0	0	0	0	0	0	0	0	0	0	0	0	0	0	0	0	0	0	0	0	0	0	0	138	0	172	0	0	0
67ddd4ffc153ffa330188d2097da93a2	65	0	0	66	0	0	0	0	0	9	0	0	0	0	0	0	26	51	22	0	50	0	0	0	0	0	0	0	0	0	0	0	0	0	0	0	0	0	19	0
5e0e8c2e0266ba2c9b5ca63ca6be44e8	0	0	2	0	46	0	0	0	0	0	33	0	0	0	0	89	0	0	0	27	0	0	0	0	36	0	0	0	0	0	0	0	0	0	0	39	0	36	0	0
146f1105a43a403282aa8e1a2b7ac633	0	0	0	0	0	0	0	0	16	0	0	0	0	0	0	0	16	0	0	41	35	0	0	0	0	0	0	0	29	0	0	0	0	0	49	0	78	0	42	0
e3665f4b9e670d8db2fb0ab3ae03b77a	38	0	0	0	0	0	0	0	0	0	0	0	0	0	4	0	112	0	0	15	22	45	0	0	0	0	0	0	0	0	0	12	0	9	8	22	0	15	4	0
f75254f0eb0b1dc94b7b859bf1ad4ba3	0	0	0	0	0	0	0	0	0	0	0	0	0	0	0	0	0	0	0	0	306	0	0	0	0	0	0	0	0	0	0	0	0	0	0	0	0	0	0	0
2cf97ae666bd3a7d09cc4e87fc56dd9e	0	0	0	0	0	0	0	0	0	0	0	0	0	0	0	0	91	189	0	0	20	0	0	0	0	0	0	0	0	0	0	0	0	0	0	0	0	5	0	0
0d6f48f32b289c371d12184cf6644af2	0	0	18	31	0	0	20	0	0	0	8	0	53	0	0	9	0	66	0	0	0	0	0	0	0	0	0	0	0	0	0	16	0	19	0	33	0	30	0	0
0c03daa8ab2939a8c1d16f3f5975779b	99	0	0	10	0	9	0	0	19	0	0	0	0	13	0	17	28	54	0	0	13	0	0	0	0	0	0	0	0	0	0	0	0	0	0	19	0	21	0	0
6d4a38919f253231194f5121c5ca8aa5	0	0	0	0	0	0	0	0	0	0	0	0	0	0	0	0	0	0	0	0	302	0	0	0	0	0	0	0	0	0	0	0	0	0	0	0	0	0	0	0
d72a2b9eb2760e496f195626344874fb	0	0	0	0	0	0	0	0	0	0	0	0	0	0	0	0	0	63	0	0	0	0	0	0	0	0	0	0	0	0	0	0	0	0	0	144	0	94	0	0
f198f137f26c48b78946da59213b2f4d	0	0	0	11	0	0	0	0	0	0	0	0	0	0	0	0	0	0	0	0	0	17	0	0	0	0	0	0	0	0	0	0	0	0	108	0	164	0	0	0
ac0c69ce90d6f6a790c5a9b47c4fafb1	122	0	0	0	0	0	0	0	0	104	0	0	0	0	0	0	0	0	13	0	0	0	0	0	0	0	0	0	0	0	0	0	0	0	0	38	0	22	0	0
a891a085086209c0835ae446e8ff91a2	0	0	0	0	0	0	0	0	0	0	0	0	0	0	0	0	0	0	0	0	0	0	0	0	0	0	0	0	0	0	0	149	0	150	0	0	0	0	0	0
f8b81db4ed586a72102c46c9b47d6835	0	0	0	0	60	0	0	0	0	0	0	238	0	0	0	0	0	0	0	0	0	0	0	0	0	0	0	0	0	0	0	0	0	0	0	0	0	0	0	0
7a2c68f249ca3d35097857ef03f145f3	0	50	12	0	0	0	0	0	32	0	16	0	0	0	0	29	0	0	14	0	0	0	17	0	22	25	33	0	0	0	0	0	0	0	33	0	0	14	0	0
ea642970947f5e2cd1ecedaa2214afb8	0	0	0	0	0	0	0	0	0	0	0	0	0	0	0	0	0	0	0	0	0	0	0	0	0	0	73	0	0	0	0	0	0	0	86	0	137	0	0	0
e3763f37ced8991a14005e352690068a	18	11	0	11	12	3	4	0	0	0	30	0	0	0	0	0	0	0	13	21	9	12	3	19	0	0	16	0	9	0	0	31	47	15	0	0	11	0	0	0
6e55f359b8f7f5ee6936d1ea6113db26	0	0	0	0	0	0	0	0	0	0	0	0	0	0	0	0	0	0	0	0	87	0	0	0	0	0	0	0	0	0	0	0	0	0	70	0	138	0	0	0
9da8378eb9eff407cc2e442583fbf042	0	0	0	0	0	0	0	0	0	0	0	0	0	0	0	0	0	0	0	0	0	0	0	0	0	0	0	0	0	0	0	0	295	0	0	0	0	0	0	0
3ac84b6124eda7da52349f8a82ebe953	0	0	0	0	0	0	0	0	0	0	0	0	0	0	0	0	0	0	0	0	0	0	0	0	0	0	32	0	27	18	21	52	38	25	0	0	25	10	31	13
7d68a545dbf893d3a06b88e2c0d82608	0	105	0	0	0	0	0	185	0	0	0	0	0	0	0	0	0	0	0	0	0	0	0	0	0	0	0	0	0	0	0	0	0	0	0	0	0	0	0	0
585a4953b3570a6a38cffb39542b0308	0	0	0	0	0	0	0	0	0	0	0	0	0	0	0	83	0	0	0	0	0	0	0	0	0	0	0	0	0	0	0	0	0	0	0	110	0	97	0	0
dc5c52382a02aacbe1e15d12d7dc9241	0	0	0	0	0	0	0	0	0	0	0	0	0	0	0	0	0	0	0	0	0	0	0	0	0	0	0	0	0	0	0	0	0	0	124	0	166	0	0	0
c8ab4f9bbebfcf06b09f0f7fdd2812d7	0	0	0	0	0	0	0	0	0	0	0	0	0	0	0	0	0	0	0	0	0	289	0	0	0	0	0	0	0	0	0	0	0	0	0	0	0	0	0	0
8999a831fac6842a75998e76c250b85f	0	0	0	0	0	0	0	0	0	267	0	0	0	10	0	0	0	11	0	0	0	0	0	0	0	0	0	0	0	0	0	0	0	0	0	0	0	0	0	0
4475227c87fadec3b735cda4af069447	0	0	0	0	0	29	0	0	0	0	0	0	146	113	0	0	0	0	0	0	0	0	0	0	0	0	0	0	0	0	0	0	0	0	0	0	0	0	0	0
936e1f37b149b0e1874c881a65d89913	96	0	0	152	0	0	0	0	0	0	0	0	0	0	3	0	19	0	0	0	0	0	0	0	0	0	0	0	0	0	0	18	0	0	0	0	0	0	0	0
9509a1881d8b7c71a7be5e836dca6705	0	0	0	0	0	0	0	0	0	0	0	0	0	0	0	0	0	0	0	0	0	0	0	0	0	0	0	0	0	0	0	156	0	132	0	0	0	0	0	0
dd59ed4328f6a51da2019387b881acbd	0	0	0	0	0	0	0	0	0	0	0	0	0	249	0	0	25	0	0	0	13	0	0	0	0	0	0	0	0	0	0	0	0	0	0	0	0	0	0	0
20b5f0a9db143b12f7111c44a006e341	0	0	0	0	0	0	0	0	25	0	0	0	0	0	0	0	0	261	0	0	0	0	0	0	0	0	0	0	0	0	0	0	0	0	0	0	0	0	0	0
8e4e0be3b977e7fc634ac39113a5e11e	0	0	0	0	0	0	0	0	0	0	0	0	0	0	0	0	0	0	0	0	0	0	0	0	116	0	0	0	0	0	0	70	0	100	0	0	0	0	0	0
ecb98658bfa2b240171796500e3f7708	22	0	0	0	0	0	17	0	0	0	0	0	12	13	0	0	0	0	0	0	0	0	0	25	0	0	0	0	0	14	16	44	35	34	0	20	11	0	0	22
3b5cc81fcd6107226c65690b8b77da39	0	0	0	0	0	0	0	0	0	0	0	0	0	0	0	0	0	0	0	0	0	0	0	0	0	0	0	0	0	0	0	144	0	141	0	0	0	0	0	0
17dd07d606dd5a17db8d5aafdac1c0af	8	0	0	15	17	0	0	0	13	0	0	12	8	9	0	0	0	5	0	20	0	10	0	0	8	13	0	18	16	13	9	12	20	0	0	27	17	14	0	0
8ba90c30f4a538932029cb05a325c9ce	0	0	0	31	0	0	0	0	186	0	0	0	0	0	0	0	67	0	0	0	0	0	0	0	0	0	0	0	0	0	0	0	0	0	0	0	0	0	0	0
87d454ae55f66b345d80006286921ab3	0	0	0	0	0	0	0	284	0	0	0	0	0	0	0	0	0	0	0	0	0	0	0	0	0	0	0	0	0	0	0	0	0	0	0	0	0	0	0	0
a6a2b0c889d49abba6c3931938ed9492	0	0	0	0	0	0	0	0	0	0	0	0	0	0	0	0	0	0	0	0	0	0	0	0	0	0	0	284	0	0	0	0	0	0	0	0	0	0	0	0
d5e6ffabcabd8faf26a10e61a42aeab7	0	0	0	0	0	0	0	0	0	0	0	0	0	0	284	0	0	0	0	0	0	0	0	0	0	0	0	0	0	0	0	0	0	0	0	0	0	0	0	0
7ce78b7b1fc97fefd09a0b57b0a5ed78	15	0	0	0	0	0	0	0	43	0	0	15	0	0	0	14	0	0	0	0	0	0	0	196	0	0	0	0	0	0	0	0	0	0	0	0	0	0	0	0
662a4978333aaa47a22f6769f0b103cd	0	0	0	27	0	0	0	0	0	0	0	0	0	0	0	0	0	0	0	0	0	0	0	0	0	0	0	0	0	0	0	0	0	0	101	0	155	0	0	0
f66d012d4216630acd5a2a82257b3534	8	8	0	0	0	0	0	0	0	0	0	0	31	0	0	16	0	0	76	0	0	34	0	0	0	0	0	0	0	0	0	0	36	0	20	19	35	0	0	0
c86d64db5029b1207222519a0c2f11ab	0	0	0	0	0	0	0	0	0	0	0	0	0	0	0	0	0	0	0	0	0	0	0	0	0	281	0	0	0	0	0	0	0	0	0	0	0	0	0	0
967be6a746b5ca86213aa60dcfedfeed	0	0	0	0	0	0	0	0	0	0	0	0	0	0	0	0	0	0	0	0	0	0	0	0	0	0	0	0	0	0	0	0	281	0	0	0	0	0	0	0
d8837567c3dea0f481ef164aeaca9563	0	0	0	0	0	0	79	0	0	0	0	0	0	0	0	0	0	0	0	0	10	0	0	0	0	104	0	0	0	0	0	0	37	0	50	0	0	0	0	0
a002c73cdb874ca7e06c36351e991866	0	0	0	0	18	0	0	0	0	0	0	59	22	0	0	0	0	0	0	36	0	0	0	0	0	0	0	31	23	0	0	0	0	0	0	78	13	0	0	0
a8ef2927a55d881cabbbbdcdac31559e	0	0	0	0	0	0	0	279	0	0	0	0	0	0	0	0	0	0	0	0	0	0	0	0	0	0	0	0	0	0	0	0	0	0	0	0	0	0	0	0
5f63ec50c82ed3a35a824a5f1243609f	0	0	0	0	0	0	0	12	0	0	0	0	0	0	0	0	0	0	0	0	23	0	0	0	0	0	0	0	0	0	0	0	0	0	90	0	154	0	0	0
2aedc45f0d95e4a0aa910d784d9a157d	17	12	0	11	9	0	8	0	0	0	28	0	31	0	0	24	0	9	0	0	0	0	0	0	0	0	13	0	0	0	0	0	0	17	23	27	19	0	16	12
855f9a988d0da50cba887d28fc8d33e9	36	0	0	0	0	0	0	0	0	0	0	0	0	0	0	14	83	0	0	39	0	0	0	0	0	0	0	0	0	0	0	0	0	0	0	60	0	44	0	0
666290285660ad7a46bafc9dc57edb89	0	0	0	0	0	116	0	0	33	0	0	0	0	0	0	73	0	0	0	0	0	0	0	0	0	0	0	0	0	0	0	0	0	0	0	0	0	0	0	53
52768e0b7b0b42b45c82b3ac79e553ea	0	74	0	0	0	0	0	164	0	0	11	26	0	0	0	0	0	0	0	0	0	0	0	0	0	0	0	0	0	0	0	0	0	0	0	0	0	0	0	0
f2bf0ff94c8ff48fe8a898dcb2df9d8b	0	0	0	0	0	0	0	275	0	0	0	0	0	0	0	0	0	0	0	0	0	0	0	0	0	0	0	0	0	0	0	0	0	0	0	0	0	0	0	0
b5a6f4e8c1bed76df9e3c37fcab72454	0	0	0	0	0	0	52	0	0	0	0	0	0	0	0	0	0	0	135	0	0	0	88	0	0	0	0	0	0	0	0	0	0	0	0	0	0	0	0	0
f09de262a3098eef1ad8c388195617ea	30	0	35	0	0	11	14	0	0	11	0	15	36	0	0	0	0	11	0	0	20	0	0	0	0	13	0	0	0	0	0	0	0	0	0	39	0	39	0	0
3f0eabc6bd4d33115e6fab9e2d1165e3	0	0	66	0	0	0	0	0	0	0	0	0	0	0	0	166	0	0	0	42	0	0	0	0	0	0	0	0	0	0	0	0	0	0	0	0	0	0	0	0
a62450a641ad460163957fc787401078	0	0	0	0	0	0	0	0	0	0	0	0	0	0	274	0	0	0	0	0	0	0	0	0	0	0	0	0	0	0	0	0	0	0	0	0	0	0	0	0
7e6b96cf0e5a1f27b9f3681c6b5a066f	0	0	0	0	0	0	0	0	90	0	0	0	0	0	0	0	0	0	0	84	97	0	0	0	0	0	0	0	0	0	0	0	0	0	0	0	0	0	0	0
a154f80c5f63fef91e612dbfccfa6ffe	0	0	0	0	0	0	0	0	0	0	0	0	0	0	0	0	88	0	0	174	0	0	9	0	0	0	0	0	0	0	0	0	0	0	0	0	0	0	0	0
3d52c5383079309a3971c6fe7fb273a5	0	0	0	0	0	0	0	0	0	0	0	0	0	164	0	0	0	0	0	0	0	0	106	0	0	0	0	0	0	0	0	0	0	0	0	0	0	0	0	0
f2c75cda26d541a1cfd737ab0913175c	0	0	5	0	0	0	0	0	0	0	0	0	0	0	0	0	0	0	0	0	0	0	0	0	0	0	0	0	0	264	0	0	0	0	0	0	0	0	0	0
acd260b519bdf51493c5b810674a1405	0	0	0	0	0	0	0	0	0	0	0	0	0	0	269	0	0	0	0	0	0	0	0	0	0	0	0	0	0	0	0	0	0	0	0	0	0	0	0	0
706d0bd20c34240a591f6386a7c19627	0	0	0	0	0	0	0	0	0	0	0	0	0	0	0	0	0	0	0	0	62	0	0	0	0	0	0	0	0	0	0	0	0	0	86	0	120	0	0	0
dab1fcba6c45c268fdd093ff0cfdb1c6	6	0	0	9	0	7	0	0	12	0	0	6	17	15	0	13	9	14	11	0	0	0	7	15	0	6	0	13	21	18	0	0	23	13	0	15	0	0	0	16
291991489bc5ce494e295929a78a7e67	0	0	0	266	0	0	0	0	0	0	0	0	0	0	0	0	0	0	0	0	0	0	0	0	0	0	0	0	0	0	0	0	0	0	0	0	0	0	0	0
a83a9c00794beb6119bdc0677d6727b6	0	0	0	0	0	0	0	0	0	0	0	0	9	0	0	0	0	28	0	0	0	0	0	0	0	0	0	0	0	0	0	151	0	77	0	0	0	0	0	0
fc56de5cd72240240778480926a5b1c3	0	0	0	0	0	0	0	0	0	0	0	0	0	0	0	0	265	0	0	0	0	0	0	0	0	0	0	0	0	0	0	0	0	0	0	0	0	0	0	0
384e0514980b4e5256f7d2934772eeb3	0	0	0	0	264	0	0	0	0	0	0	0	0	0	0	0	0	0	0	0	0	0	0	0	0	0	0	0	0	0	0	0	0	0	0	0	0	0	0	0
e26c31867f7a05c59a57afbeabf03cf6	0	0	0	0	0	0	0	0	0	0	0	0	0	0	0	0	0	0	0	0	0	0	0	0	0	0	0	0	0	0	264	0	0	0	0	0	0	0	0	0
755e673238ef1e5fbdefe0342c1b843c	0	0	0	0	0	0	0	0	68	0	0	0	0	0	0	0	67	88	0	0	0	40	0	0	0	0	0	0	0	0	0	0	0	0	0	0	0	0	0	0
1b6a73aca710a202a4ce9661521b3aaa	0	2	0	0	0	0	0	0	0	261	0	0	0	0	0	0	0	0	0	0	0	0	0	0	0	0	0	0	0	0	0	0	0	0	0	0	0	0	0	0
4a6f951b2f5373225089f43a660dfc3d	0	0	0	0	0	0	0	0	0	0	0	0	0	0	0	0	0	261	0	0	0	0	0	0	0	0	0	0	0	0	0	0	0	0	0	0	0	0	0	0
355db96001bb20e7a33985cc42fff77a	0	0	0	0	0	0	0	0	0	0	52	0	0	110	0	0	0	0	0	0	0	0	0	0	0	0	0	99	0	0	0	0	0	0	0	0	0	0	0	0
f58cfb78abcdd47dff0d67d4c6e87ee0	0	0	0	10	0	0	7	0	0	0	12	25	0	0	0	19	31	23	16	30	0	19	0	45	0	0	0	0	0	0	0	23	0	0	0	0	0	0	0	0
9e213e7d240fcaed22dd05854d7dd8ce	0	80	0	0	0	0	0	0	0	41	85	0	0	0	0	0	0	0	0	54	0	0	0	0	0	0	0	0	0	0	0	0	0	0	0	0	0	0	0	0
e0d979951488fddc9e5361c0d9a671d5	0	0	0	0	0	0	0	0	0	0	0	0	0	0	0	0	0	0	0	0	0	0	0	0	0	0	0	0	0	244	0	16	0	0	0	0	0	0	0	0
d776a2aed0c57533ad841a3f2e6c9d49	0	0	0	0	0	0	0	0	0	0	0	0	0	0	0	0	0	0	0	0	0	0	0	0	0	0	260	0	0	0	0	0	0	0	0	0	0	0	0	0
3876207928742711d18645217094065b	0	0	0	0	0	0	0	0	0	3	0	0	0	0	0	0	0	0	0	0	256	0	0	0	0	0	0	0	0	0	0	0	0	0	0	0	0	0	0	0
05441919ec70f83a9cc1c747d36d3edf	52	7	39	32	0	0	14	16	0	0	0	8	0	0	0	6	0	12	8	10	0	0	0	0	0	0	0	12	0	0	6	27	0	7	0	0	0	0	0	0
f1e4dfc3ca3d43d8c4ddecf113cbda6f	139	0	0	0	0	0	0	110	0	0	0	0	0	0	0	0	0	0	0	0	0	0	0	0	0	0	0	0	0	0	0	0	0	0	7	0	0	0	0	0
250daf6c791429c5a83658212043ef67	0	26	0	0	0	2	0	0	0	0	0	138	0	90	0	0	0	0	0	0	0	0	0	0	0	0	0	0	0	0	0	0	0	0	0	0	0	0	0	0
63bb7ac4c146adc8229396ab764b96ba	0	0	0	0	0	73	0	0	0	0	0	0	0	0	0	0	0	0	0	70	0	0	0	0	113	0	0	0	0	0	0	0	0	0	0	0	0	0	0	0
be9e7e2786b3ae134712e7b6bedc2259	0	0	0	0	0	0	0	0	0	0	0	0	0	0	0	0	0	0	0	0	231	14	0	0	0	0	0	0	0	0	0	0	0	0	0	0	0	11	0	0
39afceb9b3a69428d9b836f6cdf37b41	0	0	0	0	0	0	0	0	0	0	0	0	0	0	0	0	0	0	0	0	0	0	0	0	0	0	0	0	0	0	0	0	0	0	0	0	0	0	256	0
2f1f6f19523cd7c8bfb5b27d4941ea6a	0	0	0	0	0	0	0	0	0	0	0	0	0	0	0	0	0	0	0	0	0	0	0	0	0	0	0	0	0	0	0	0	0	0	106	0	150	0	0	0
8a1350799daac7535deda29d6a6c46cb	0	0	0	0	0	0	0	0	129	0	0	0	0	0	0	0	0	126	0	0	0	0	0	0	0	0	0	0	0	0	0	0	0	0	0	0	0	0	0	0
c134dbace7995fa2987bf582f30bd88e	0	0	0	0	0	0	0	0	0	0	0	0	0	0	0	0	0	0	0	0	0	0	0	0	0	0	0	0	0	0	0	0	0	0	92	0	163	0	0	0
900680d69244c96a33ea420a5da3df58	0	0	0	0	0	0	0	0	0	0	0	0	0	255	0	0	0	0	0	0	0	0	0	0	0	0	0	0	0	0	0	0	0	0	0	0	0	0	0	0
3d0409f8d3cc4518ffc12eeb1b1feed8	0	0	38	0	78	0	5	0	0	0	0	0	0	6	0	9	0	0	0	0	10	0	6	0	6	0	13	0	0	0	0	0	81	0	0	0	2	0	0	0
4b1e738129c62ced9f547d4a45ebcc2b	0	0	0	0	0	0	0	0	7	0	0	0	0	0	6	0	0	0	0	17	0	19	0	12	23	27	21	36	0	19	20	46	0	0	0	0	0	0	0	0
8a09641812858bb8b945919ae8d0442c	0	0	0	0	0	0	48	0	0	0	0	0	0	0	0	0	0	0	0	0	0	0	64	0	0	0	0	0	0	0	0	0	141	0	0	0	0	0	0	0
61067ece1f4190df929f028f27c696a5	0	0	187	0	0	0	0	0	0	0	0	0	0	54	0	0	0	0	0	0	0	12	0	0	0	0	0	0	0	0	0	0	0	0	0	0	0	0	0	0
8ff5457c15a93132cf1502b362ea8028	47	0	0	42	6	0	0	0	0	0	123	20	0	5	0	0	0	0	0	0	0	0	0	0	9	0	0	0	0	0	0	0	0	0	0	0	0	0	0	0
5035824877909e97adc8990079c82d6c	0	0	0	0	0	0	0	0	0	0	0	0	115	0	0	25	0	0	0	0	0	0	37	0	0	0	0	0	0	0	0	39	0	36	0	0	0	0	0	0
a89496be2d02ea61469076fe675d4a21	0	0	0	0	0	0	0	0	0	0	0	0	0	0	0	0	0	0	0	0	0	0	0	0	0	0	0	0	0	0	0	0	0	0	97	0	155	0	0	0
fe08def9fb85dc03a9605441b748d2d6	25	0	0	0	0	0	0	0	23	0	0	0	0	0	0	0	56	139	0	3	0	5	0	0	0	0	0	0	0	0	0	0	0	0	0	0	0	0	0	0
5142f72973d43f21376b9bba627384b7	0	0	0	0	0	0	0	0	0	0	0	0	0	0	0	0	0	0	0	0	0	0	250	0	0	0	0	0	0	0	0	0	0	0	0	0	0	0	0	0
72105f05ef86b56deb4cf951bdef62fa	0	0	0	0	3	0	0	4	19	3	12	11	15	11	9	9	0	0	0	0	0	0	5	12	6	14	20	22	17	10	13	22	0	2	0	0	3	0	0	7
dda19d7f9e49097a00cef04d1d7c131b	0	142	0	0	0	0	0	107	0	0	0	0	0	0	0	0	0	0	0	0	0	0	0	0	0	0	0	0	0	0	0	0	0	0	0	0	0	0	0	0
a7e95925c375e82ac59c24db90662324	0	0	0	0	0	0	0	0	0	0	0	0	0	0	0	0	0	0	0	0	0	0	0	0	0	0	0	0	0	0	0	147	0	102	0	0	0	0	0	0
0206e85c23d97aa0cd1aee10d5c5bdd7	0	0	0	0	0	0	0	0	0	0	0	0	0	0	0	50	0	132	0	10	0	0	0	0	0	0	0	0	0	0	0	0	0	0	0	52	0	0	0	0
528221c9061b206168a066d772b1f653	0	0	0	18	0	0	0	0	0	0	0	0	124	0	0	0	0	0	0	0	0	0	0	0	0	0	0	0	0	0	102	0	0	0	0	0	0	0	0	0
8e4f974a22dc33a722cab8f2d00380d6	0	0	0	0	0	0	0	0	0	0	0	0	0	0	0	0	0	0	0	0	0	0	0	0	244	0	0	0	0	0	0	0	0	0	0	0	0	0	0	0
ce0b7a975f2b864dfbb3f9f7d84f4cc1	0	191	0	0	0	0	0	46	0	0	0	0	0	0	0	0	0	6	0	0	0	0	0	0	0	0	0	0	0	0	0	0	0	0	0	0	0	0	0	0
6aae674d5119e8a02f29e499087ba5ba	0	0	0	0	0	0	0	0	0	0	0	0	0	0	0	0	0	0	0	0	0	0	0	0	0	0	0	0	0	243	0	0	0	0	0	0	0	0	0	0
812cf23fce208f433a669833472b6702	0	0	0	0	0	0	0	0	0	0	0	0	0	0	0	0	0	0	0	0	0	0	0	0	0	0	78	0	0	0	0	0	0	0	34	0	131	0	0	0
ab12305b2f56c031623b2833fb93e0c4	0	0	0	0	0	122	0	0	0	0	0	0	0	0	0	0	0	120	0	0	0	0	0	0	0	0	0	0	0	0	0	0	0	0	0	0	0	0	0	0
95599718ad1bc5f3490d69c8b8b6f737	0	0	0	0	0	99	0	0	0	0	0	0	0	0	0	0	143	0	0	0	0	0	0	0	0	0	0	0	0	0	0	0	0	0	0	0	0	0	0	0
4cdbc0afd1be50c3d8a0cb6529650f96	0	0	11	0	0	0	0	0	0	0	0	0	0	0	0	0	0	0	0	0	0	0	0	0	0	117	0	0	0	0	0	39	26	48	0	0	0	0	0	0
7531333367acba1839a6a14888c81145	241	0	0	0	0	0	0	0	0	0	0	0	0	0	0	0	0	0	0	0	0	0	0	0	0	0	0	0	0	0	0	0	0	0	0	0	0	0	0	0
07ffc6ebabe04c7c960c5d345b3cb413	5	8	0	0	0	11	0	11	0	0	14	0	0	8	0	11	3	0	12	0	28	0	5	12	0	0	22	0	0	0	0	35	5	5	23	0	7	0	0	15
84a6c1287aad8e5b5373d9e9fc6e9840	21	0	0	11	0	0	0	0	0	0	0	0	0	0	0	0	9	0	0	15	17	4	0	0	0	23	0	0	0	0	0	0	0	0	16	50	28	46	0	0
5e34ee9ffbe0d9123c36f8b1e3225139	0	0	0	0	0	0	0	0	0	0	0	0	0	9	0	0	0	0	0	0	0	0	0	0	0	0	0	0	0	0	0	0	0	0	80	0	151	0	0	0
30ea6e8988d87d88382179f7960d672c	0	0	0	0	0	0	0	0	0	0	0	0	0	0	0	0	0	0	0	0	0	0	0	0	0	0	0	0	0	0	0	0	240	0	0	0	0	0	0	0
015f1f7fac96ed60e922ff4ed6ad3bc6	0	0	0	0	0	0	0	0	0	0	0	0	0	0	240	0	0	0	0	0	0	0	0	0	0	0	0	0	0	0	0	0	0	0	0	0	0	0	0	0
6ead2fbf6d71e47ccad36e85c47183ed	0	187	0	0	0	0	0	0	0	0	0	0	0	0	0	0	0	0	0	52	0	0	0	0	0	0	0	0	0	0	0	0	0	0	0	0	0	0	0	0
886f70c6288da594370c368d9605df0c	0	0	0	0	0	0	0	0	0	0	0	0	0	0	0	0	0	0	0	0	0	0	0	0	0	0	0	0	0	0	49	0	0	0	66	0	124	0	0	0
8401c7e0061ce894b45cafc6a8db38a5	0	0	0	0	0	0	0	0	0	0	0	0	0	0	45	0	0	0	0	0	0	0	0	0	0	0	0	0	0	0	0	40	0	0	0	91	0	63	0	0
d3283a2136f4c96f0a5a88dd08334f83	0	0	0	0	0	238	0	0	0	0	0	0	0	0	0	0	0	0	0	0	0	0	0	0	0	0	0	0	0	0	0	0	0	0	0	0	0	0	0	0
ee6d45d6cbf3ba7c0206d98a3906a8e8	0	0	0	161	0	10	0	0	0	16	0	0	0	0	0	0	0	0	0	0	0	0	0	0	0	0	51	0	0	0	0	0	0	0	0	0	0	0	0	0
e15f568598bbc307237b15259fee6e4c	0	21	54	114	0	0	0	0	0	0	0	0	0	48	0	0	0	0	0	0	0	0	0	0	0	0	0	0	0	0	0	0	0	0	0	0	0	0	0	0
43093b14531b22c45af2a3686b61d9a3	0	0	0	0	0	0	0	0	0	0	0	0	0	0	0	0	0	0	0	0	42	0	0	0	0	0	0	0	0	0	0	0	0	0	99	0	96	0	0	0
2830e2aa6046a11bfe84baf5692d71c3	0	0	0	0	0	0	0	0	0	0	0	0	0	0	0	0	0	0	0	0	0	0	0	0	0	0	0	0	0	0	0	0	0	0	92	0	145	0	0	0
c55a776106135a3dc16edb604dde0f7f	0	0	0	0	0	0	0	0	0	0	0	0	0	0	0	0	0	0	0	0	0	0	0	0	0	0	0	0	0	119	0	49	0	0	0	68	0	0	0	0
1c2add412102f1768cc1080c4b6c0998	0	0	0	0	0	0	0	0	0	0	0	66	0	0	0	0	0	0	0	0	0	0	0	0	0	0	0	0	0	0	0	0	170	0	0	0	0	0	0	0
3134309851a520829e995d8ec67bb3ac	0	0	0	33	0	0	0	177	0	0	0	0	0	0	0	0	0	23	0	0	0	0	0	2	0	0	0	0	0	0	0	0	0	0	0	0	0	0	0	0
6d84614ca475a9926c1d036a91034354	0	32	0	0	0	0	55	0	0	0	0	53	95	0	0	0	0	0	0	0	0	0	0	0	0	0	0	0	0	0	0	0	0	0	0	0	0	0	0	0
ceea87d0868d86ed7021d4439c2225fa	0	235	0	0	0	0	0	0	0	0	0	0	0	0	0	0	0	0	0	0	0	0	0	0	0	0	0	0	0	0	0	0	0	0	0	0	0	0	0	0
44e07a2b230515ceff18255d6cb8e8d7	235	0	0	0	0	0	0	0	0	0	0	0	0	0	0	0	0	0	0	0	0	0	0	0	0	0	0	0	0	0	0	0	0	0	0	0	0	0	0	0
d21dfaae8ab0beb01da8564ea904d5b3	0	0	0	0	0	0	0	0	0	0	0	0	0	0	0	0	0	0	0	0	0	0	0	0	0	0	0	0	0	0	0	0	0	0	88	0	147	0	0	0
fa7ab97e65b2ad76b8dadb165eada8d3	0	0	0	0	0	0	0	0	0	0	0	0	0	0	0	0	0	0	0	0	0	0	0	0	0	0	0	0	0	0	0	0	235	0	0	0	0	0	0	0
ee2f12c2078721cdeac6c79f89080b03	0	0	0	0	0	0	0	0	0	0	0	0	0	0	0	0	0	234	0	0	0	0	0	0	0	0	0	0	0	0	0	0	0	0	0	0	0	0	0	0
98e32bba5388e4b40b01635c25e77376	0	0	0	0	0	0	104	0	0	0	0	0	0	130	0	0	0	0	0	0	0	0	0	0	0	0	0	0	0	0	0	0	0	0	0	0	0	0	0	0
1443f21b20bc83d5f01eafde3fd36e34	0	0	0	0	0	0	0	0	0	0	0	0	0	0	0	0	0	0	0	0	0	0	0	0	0	0	0	0	0	234	0	0	0	0	0	0	0	0	0	0
f230299cf485c270b065adb1c54cb86b	0	0	0	0	0	0	0	0	0	0	0	0	0	0	0	0	0	0	0	0	0	0	0	0	0	0	0	0	0	0	0	0	0	0	0	96	66	72	0	0
bc64bd0cb89394308ab869ef1755c2d5	0	0	0	0	0	0	0	0	0	0	0	0	0	0	0	0	0	0	0	0	0	0	0	0	0	0	0	0	0	0	0	0	0	0	128	0	106	0	0	0
2b916b65a20a22de9bab848775378951	0	233	0	0	0	0	0	0	0	0	0	0	0	0	0	0	0	0	0	0	0	0	0	0	0	0	0	0	0	0	0	0	0	0	0	0	0	0	0	0
4cdf36c21adce2ca6150ad40f3a0fb7d	0	76	0	14	0	0	142	0	0	0	0	0	0	0	0	0	0	0	0	0	0	0	0	0	0	0	0	0	0	0	0	0	0	0	0	0	0	0	0	0
786b0fcc80246abc9f383d922767fe0c	0	0	0	0	0	232	0	0	0	0	0	0	0	0	0	0	0	0	0	0	0	0	0	0	0	0	0	0	0	0	0	0	0	0	0	0	0	0	0	0
32e806081de23d89ec2dbc3cc1b35a9e	0	0	0	0	0	0	0	0	0	0	0	0	0	0	0	0	0	0	0	0	0	0	0	0	0	0	0	0	0	0	0	0	0	0	0	0	231	0	0	0
162d380468428be715f6403345eaa137	0	0	0	14	0	0	8	0	0	0	0	13	11	0	0	0	0	0	0	17	67	0	0	0	0	0	0	12	0	0	0	22	32	0	0	34	0	0	0	0
449f53ee171a24cc7729ac9672ef522d	0	0	0	0	0	0	0	0	0	0	0	0	0	0	0	0	0	0	0	0	0	0	0	0	0	0	0	0	0	0	0	0	230	0	0	0	0	0	0	0
392118259da40ec23e96a5d16f66ec3b	0	0	0	0	0	0	0	0	0	0	0	0	0	0	0	0	0	0	0	0	0	0	0	0	0	42	0	0	185	0	0	0	0	0	0	0	0	0	0	0
183156732166e8d7d22a7cb2bba75cff	0	0	0	0	0	0	0	0	0	0	0	0	0	0	0	0	0	0	0	0	0	0	0	0	0	0	88	0	0	0	0	0	0	0	0	0	139	0	0	0
d94ccc5a7132dd73764cb0adf158fa7c	0	0	0	0	0	0	0	0	0	0	0	0	0	0	0	0	0	0	0	0	0	0	0	0	0	0	96	0	0	0	0	0	0	0	53	0	78	0	0	0
2732232afec645921f4a3cb841b57aa1	0	0	0	0	0	0	0	0	0	0	0	0	0	0	0	0	0	0	0	0	0	0	0	0	0	0	0	0	0	0	0	0	0	0	104	0	123	0	0	0
8111c2b26e4720fbac17baac1e15e5ca	0	0	0	0	0	0	0	89	0	0	0	0	0	0	0	0	0	0	0	137	0	0	0	0	0	0	0	0	0	0	0	0	0	0	0	0	0	0	0	0
75ad1f6ef723a365055966b3ed617f69	59	90	0	0	0	0	0	0	0	0	0	0	0	0	0	0	0	76	0	0	0	0	0	0	0	0	0	0	0	0	0	0	0	0	0	0	0	0	0	0
2e045ae7b8bcccfccef6cef2634000ea	0	0	0	0	0	0	26	0	0	47	0	0	0	0	0	84	0	0	17	0	0	0	0	0	33	0	0	0	0	0	0	0	0	0	0	0	0	0	18	0
4007e0fa957565f3346dfd1667b25f99	0	0	0	0	0	0	0	0	0	0	0	0	0	0	0	225	0	0	0	0	0	0	0	0	0	0	0	0	0	0	0	0	0	0	0	0	0	0	0	0
8a10dce3d9cefbc85c871a2d3fdce907	0	0	0	0	0	0	0	0	0	0	0	0	0	0	0	0	0	0	0	0	0	0	0	0	0	0	0	0	0	0	0	105	0	120	0	0	0	0	0	0
969c1d6854ca9b2a60777acfecace3ab	0	0	0	0	0	0	0	0	0	0	0	0	0	0	0	0	0	0	0	0	0	0	0	0	0	0	0	0	0	0	0	0	225	0	0	0	0	0	0	0
7a95bef540e6c9df33ae9ee62940232d	0	0	0	0	0	0	0	0	113	0	0	0	0	0	0	0	0	0	0	0	0	0	0	0	111	0	0	0	0	0	0	0	0	0	0	0	0	0	0	0
5efdac55a5bbafe3b22e40a557b7b50c	0	0	0	0	0	0	0	0	0	0	0	0	0	88	91	0	0	0	0	0	0	0	45	0	0	0	0	0	0	0	0	0	0	0	0	0	0	0	0	0
9e4a4067695668078e1133123ea41f57	0	0	0	0	0	0	0	0	0	0	0	0	0	0	0	0	0	0	0	222	0	0	0	0	0	0	0	0	0	0	0	0	0	0	0	0	0	0	0	0
af6e83a15d5e14bda92606301ba267ff	0	0	0	0	0	0	0	0	0	0	0	0	0	0	0	0	0	0	0	222	0	0	0	0	0	0	0	0	0	0	0	0	0	0	0	0	0	0	0	0
ffd0156d535afc3290ede8da48fa9d78	0	0	0	0	0	0	0	0	0	0	0	0	0	0	0	0	0	0	0	0	0	222	0	0	0	0	0	0	0	0	0	0	0	0	0	0	0	0	0	0
789eeae9a524703197aaaa3226533d27	0	0	0	0	0	0	0	0	0	0	0	0	0	0	0	0	0	0	0	0	0	0	0	0	0	0	0	0	0	0	0	0	222	0	0	0	0	0	0	0
43613a06a942c3f931cba46483f3ec99	0	0	0	0	18	0	0	0	0	0	0	0	0	0	0	0	0	0	0	0	0	33	0	0	15	0	0	0	0	0	0	30	46	48	0	0	0	0	0	31
f1cd86f4927f35e85fcf2a6d8b8caa7a	0	0	221	0	0	0	0	0	0	0	0	0	0	0	0	0	0	0	0	0	0	0	0	0	0	0	0	0	0	0	0	0	0	0	0	0	0	0	0	0
debaa463f5d616d1964ca811f90fbe3d	0	112	0	33	0	0	0	62	0	0	0	0	0	0	0	0	0	0	0	13	0	0	0	0	0	0	0	0	0	0	0	0	0	0	0	0	0	0	0	0
1556fdbbb63e3963094613cc587576fa	0	0	0	0	0	0	0	0	0	0	0	0	0	0	0	0	0	0	0	0	0	0	0	0	0	0	0	0	220	0	0	0	0	0	0	0	0	0	0	0
b0297040c3d53c18843d04dcc681e856	34	0	28	18	5	0	13	0	2	0	0	0	0	0	0	4	0	12	0	8	61	0	0	0	0	0	0	9	0	0	0	9	8	8	0	0	0	0	0	0
ca747a7a5df97b10b7e1dcf00754ab99	0	0	36	6	0	0	0	0	0	12	31	15	0	0	0	0	0	3	0	0	0	0	0	0	0	31	0	0	37	0	0	30	0	18	0	0	0	0	0	0
122996e5ab94e779e87b3d84e0ab3371	0	0	0	0	0	0	0	180	0	0	0	0	0	0	0	11	0	18	0	9	0	0	0	0	0	0	0	0	0	0	0	0	0	0	0	0	0	0	0	0
c2b34c211b201a5efb4e0a120f0c6f1e	0	0	0	0	0	0	0	0	0	0	0	0	0	0	0	0	0	0	0	0	0	0	171	0	0	0	0	47	0	0	0	0	0	0	0	0	0	0	0	0
8c7fa6230e528704a272a475148d85c7	0	0	0	0	0	0	0	0	0	0	0	0	0	0	0	0	0	217	0	0	0	0	0	0	0	0	0	0	0	0	0	0	0	0	0	0	0	0	0	0
2000a721761faeef3b43a53de3718af3	0	167	0	0	0	0	0	49	0	0	0	0	0	0	0	0	0	0	0	0	0	0	0	0	0	0	0	0	0	0	0	0	0	0	0	0	0	0	0	0
bc75898d66e7d9faeaf19839dad991f2	0	0	0	0	0	0	0	0	0	0	0	0	0	0	0	0	0	0	0	216	0	0	0	0	0	0	0	0	0	0	0	0	0	0	0	0	0	0	0	0
5270ede367100cb8d830d7e34b9b5d73	0	0	0	0	0	0	0	0	0	0	13	0	0	13	0	0	0	0	161	0	0	19	0	0	0	0	0	0	0	0	0	0	0	10	0	0	0	0	0	0
a0888084255ef1f7d6d02c22c55b3346	0	0	0	0	0	0	0	0	0	0	0	0	0	0	0	0	0	0	0	0	0	0	0	0	0	0	0	0	0	0	0	0	44	15	41	39	27	13	17	20
944cff75b2fed4e068b2c82926d8c22b	0	0	0	0	0	0	0	0	0	0	0	0	0	0	0	0	0	0	0	0	0	0	0	0	0	0	0	0	0	216	0	0	0	0	0	0	0	0	0	0
d524345e65faa4626a74b94f9d98f6b6	0	0	0	0	0	0	0	0	0	0	132	0	0	0	0	0	0	0	0	0	0	0	0	0	0	0	0	0	0	0	0	0	0	0	0	0	53	0	31	0
d92a468de91370a38cb962cfdcf0d89e	0	0	0	48	0	0	0	0	0	0	0	0	0	0	0	0	0	0	0	0	0	0	0	0	0	0	0	0	0	0	0	91	0	75	0	0	0	0	0	0
647ee24760a4f0da9ffbdd2022c4926d	0	0	0	0	0	0	0	0	0	0	141	0	0	73	0	0	0	0	0	0	0	0	0	0	0	0	0	0	0	0	0	0	0	0	0	0	0	0	0	0
56090f78386c1c9a9f0860b20cef7a8f	0	0	0	0	0	0	213	0	0	0	0	0	0	0	0	0	0	0	0	0	0	0	0	0	0	0	0	0	0	0	0	0	0	0	0	0	0	0	0	0
618ea659c1d355b2a20e3a79fd9785fa	0	0	0	0	0	0	0	0	0	13	0	0	0	0	0	0	0	0	0	0	0	0	0	0	0	0	0	0	0	0	0	116	0	84	0	0	0	0	0	0
68a9a584aef258332a4f8f13f0fb860f	0	0	0	0	0	0	0	0	0	0	0	0	0	0	213	0	0	0	0	0	0	0	0	0	0	0	0	0	0	0	0	0	0	0	0	0	0	0	0	0
e40ce3b128dd1f9ec1ba46ddd78bf558	0	0	0	0	0	0	0	212	0	0	0	0	0	0	0	0	0	0	0	0	0	0	0	0	0	0	0	0	0	0	0	0	0	0	0	0	0	0	0	0
01d85507ba1656132d74bbac0f480604	0	0	0	0	0	0	0	0	0	0	0	0	0	0	0	0	0	0	0	212	0	0	0	0	0	0	0	0	0	0	0	0	0	0	0	0	0	0	0	0
f3aba8ce3f63fedea032acf7d9100df3	0	0	0	0	0	0	0	0	0	26	62	0	0	0	0	0	0	0	0	0	0	0	0	0	0	66	0	0	0	0	0	0	0	0	0	0	58	0	0	0
136658d5574915ad2e171afc7a3f90bd	0	0	0	0	0	0	0	0	0	0	0	0	0	0	0	0	0	0	0	0	0	212	0	0	0	0	0	0	0	0	0	0	0	0	0	0	0	0	0	0
c644d06479f4199e1224225cf20fa165	0	0	0	0	0	0	0	0	0	0	0	0	0	0	0	0	0	155	0	0	30	0	0	0	0	0	0	0	0	0	0	26	0	0	0	0	0	0	0	0
f89871742e8103e9b6d91d736bcacab1	0	90	0	62	0	0	0	59	0	0	0	0	0	0	0	0	0	0	0	0	0	0	0	0	0	0	0	0	0	0	0	0	0	0	0	0	0	0	0	0
5b392d211f4cafc5bbc5db85ffd9e8f3	0	0	0	0	0	76	0	0	0	0	0	0	0	0	0	0	135	0	0	0	0	0	0	0	0	0	0	0	0	0	0	0	0	0	0	0	0	0	0	0
7a9e193cea0a4ff2268af4f36bd956e3	0	0	0	0	0	0	0	0	0	0	0	0	53	0	0	0	0	0	85	0	0	0	0	0	0	0	0	0	0	0	0	0	0	0	0	0	0	0	73	0
fb7582be1d841e6a12998540656d916f	0	0	0	0	0	0	0	0	0	0	0	0	0	0	0	0	0	0	0	0	0	0	46	0	0	0	165	0	0	0	0	0	0	0	0	0	0	0	0	0
b38767de93f10eaac67b95a0f14656bc	40	0	0	0	0	6	0	0	18	0	0	0	0	0	0	0	55	29	0	9	0	0	0	0	0	0	0	0	0	0	0	0	53	0	0	0	0	0	0	0
dca3ce86ed2ee04dd40ad47741ae59c2	0	0	0	0	0	0	210	0	0	0	0	0	0	0	0	0	0	0	0	0	0	0	0	0	0	0	0	0	0	0	0	0	0	0	0	0	0	0	0	0
29db999a4f99a4765b8946ec7415b9ec	0	0	0	0	0	0	0	0	0	0	84	0	0	0	0	0	0	0	0	0	0	0	0	0	0	0	0	0	55	0	0	0	0	0	24	13	0	0	34	0
35ba25a67baffb2bba762894ac1ed90f	0	0	0	0	0	0	0	0	0	0	0	0	0	0	0	0	0	0	0	0	0	0	0	0	0	0	0	0	0	0	0	0	0	0	63	0	130	0	17	0
2fc5002143702766774a94c8f5fab9a7	0	0	0	0	0	209	0	0	0	0	0	0	0	0	0	0	0	0	0	0	0	0	0	0	0	0	0	0	0	0	0	0	0	0	0	0	0	0	0	0
7783612d86f19892ed3db6cb4bb6b264	0	0	0	0	0	0	0	0	0	0	0	0	0	0	0	22	0	0	0	0	0	0	0	0	0	0	0	0	0	0	0	0	0	0	0	0	0	0	187	0
ac53ef28de3488db8807d834a6d36306	0	0	0	0	0	0	0	0	0	0	0	0	0	0	209	0	0	0	0	0	0	0	0	0	0	0	0	0	0	0	0	0	0	0	0	0	0	0	0	0
3b5fcdc2bf842152fe265e32a6aa26e7	0	0	0	0	0	0	0	0	0	0	0	0	0	0	0	0	0	208	0	0	0	0	0	0	0	0	0	0	0	0	0	0	0	0	0	0	0	0	0	0
ecffe0ab1ced1947ddff50c39638bd19	0	0	18	10	17	0	0	7	0	0	0	0	0	0	0	0	31	0	3	0	0	13	9	0	31	0	0	0	0	0	34	19	0	16	0	0	0	0	0	0
6274c965522b5792726dc855cd4dccb5	0	0	0	0	0	0	0	0	0	0	0	0	0	0	0	0	0	206	0	0	0	0	0	0	0	0	0	0	0	0	0	0	0	0	0	0	0	0	0	0
5616e33e2cf35ccbe165cc0e463b1713	0	0	0	0	0	0	0	0	0	0	0	0	0	0	0	0	0	0	0	0	0	0	0	0	0	0	0	0	0	0	0	0	0	0	70	0	136	0	0	0
518be3f0e4c732155ec826ebcaad629e	0	0	0	0	0	0	0	0	11	0	0	0	0	0	0	0	0	0	0	0	0	0	0	0	0	128	0	0	0	0	0	0	0	0	0	43	0	23	0	0
3452565da170f974b8b985b2b3c7adb2	0	24	0	181	0	0	0	0	0	0	0	0	0	0	0	0	0	0	0	0	0	0	0	0	0	0	0	0	0	0	0	0	0	0	0	0	0	0	0	0
157638ae72ae03b6b791dd5890f3d4cb	0	0	0	0	0	0	0	0	0	0	0	0	0	0	0	0	0	0	0	0	0	0	0	0	0	0	0	205	0	0	0	0	0	0	0	0	0	0	0	0
85ac6840cd561f197bcaf8a0260ed9ef	0	0	0	0	0	0	0	198	0	0	6	0	0	0	0	0	0	0	0	0	0	0	0	0	0	0	0	0	0	0	0	0	0	0	0	0	0	0	0	0
65ca73a3d4307a201830641708662028	0	0	0	0	204	0	0	0	0	0	0	0	0	0	0	0	0	0	0	0	0	0	0	0	0	0	0	0	0	0	0	0	0	0	0	0	0	0	0	0
e4af4bb39f94e1a3218f3045c5548633	0	0	13	0	0	0	0	0	0	0	0	57	0	0	21	0	0	0	0	20	0	0	30	12	0	14	0	12	0	0	15	0	0	0	0	0	10	0	0	0
1dcc848cb2d1e2a091be6afcc6da568c	0	0	0	0	0	0	0	0	0	0	0	0	0	0	0	0	0	0	0	0	0	0	0	0	0	0	0	0	0	203	0	0	0	0	0	0	0	0	0	0
a19fee8a474610a7fd1083784280e3d4	0	0	0	0	0	0	0	0	0	0	0	0	0	0	0	0	0	0	0	0	0	0	0	0	0	0	0	0	0	202	0	0	0	0	0	0	0	0	0	0
b12172bfc1e79b123cfe48f84fe88f99	0	0	128	15	0	0	10	0	0	0	0	0	0	0	0	0	0	0	0	0	0	0	0	0	0	0	0	0	0	0	8	15	0	6	0	10	0	9	0	0
3c300b8fc079a631def2aeb168083f54	0	0	15	0	0	0	0	0	0	0	0	0	0	0	0	0	0	0	0	0	0	0	0	0	0	0	93	0	0	0	0	0	0	0	51	0	42	0	0	0
97990c2a684050c5f64c6ae80306f111	0	0	0	0	0	0	0	0	0	0	0	0	0	0	0	0	0	0	0	0	0	0	0	0	0	0	0	0	0	0	0	0	0	0	0	103	0	98	0	0
6e28f4ea94dc4f34e6546608ac8d73d3	0	0	0	0	0	0	0	0	0	0	52	0	0	0	0	0	0	0	0	0	0	0	0	0	0	0	0	0	0	0	0	0	0	0	0	149	0	0	0	0
5bf6680330caa6d4eb33dc7751dd1f42	0	0	0	0	0	0	0	0	0	0	0	90	111	0	0	0	0	0	0	0	0	0	0	0	0	0	0	0	0	0	0	0	0	0	0	0	0	0	0	0
66dd2ee08f847428158ff7cac9c4dfd5	0	0	0	0	0	93	0	0	0	0	0	0	0	0	0	0	10	31	0	0	23	0	0	0	0	0	0	0	0	0	0	0	0	0	0	23	0	20	0	0
79e30b26220ee958e94e84ceb60797d0	60	0	35	0	0	0	0	62	0	0	0	35	0	0	0	0	0	0	0	8	0	0	0	0	0	0	0	0	0	0	0	0	0	0	0	0	0	0	0	0
e49c1ee1db1d35535f09ff727bbe9f33	0	53	84	0	0	0	0	39	0	0	0	0	0	0	0	0	0	0	0	24	0	0	0	0	0	0	0	0	0	0	0	0	0	0	0	0	0	0	0	0
a5e3a69ac5aa6e013ae578a095dfeebe	0	97	0	23	0	0	0	80	0	0	0	0	0	0	0	0	0	0	0	0	0	0	0	0	0	0	0	0	0	0	0	0	0	0	0	0	0	0	0	0
6881370d564d7601a68a5dac39e215a7	200	0	0	0	0	0	0	0	0	0	0	0	0	0	0	0	0	0	0	0	0	0	0	0	0	0	0	0	0	0	0	0	0	0	0	0	0	0	0	0
98950a0d0538b3c6b6e0e59def766627	0	0	0	0	0	0	0	0	0	0	0	0	0	0	0	0	200	0	0	0	0	0	0	0	0	0	0	0	0	0	0	0	0	0	0	0	0	0	0	0
d34eba0a1628b75fb850c9b6ca4fe3bd	0	0	21	20	24	0	0	0	0	0	8	9	14	0	0	0	0	0	16	0	0	0	0	8	4	0	14	3	8	0	0	0	11	0	19	14	6	0	0	0
e13f4229359f4bafb02e7286d21b7364	0	0	0	0	0	0	0	0	0	0	0	0	0	0	0	0	0	0	0	0	0	0	0	0	0	0	0	0	0	0	0	0	0	0	0	112	0	87	0	0
8a3b229c18ea8845af5e4ff6e7036614	0	0	0	0	0	0	0	0	0	0	0	59	0	22	118	0	0	0	0	0	0	0	0	0	0	0	0	0	0	0	0	0	0	0	0	0	0	0	0	0
8864c48123c9a986ebb507c7d7b59c05	0	0	0	0	0	0	37	0	0	0	8	0	0	0	27	0	0	0	4	0	0	0	36	0	0	0	18	0	0	0	29	0	0	0	12	0	0	0	27	0
8d398b06f17e03af8ac5a216ab58d8ae	0	0	0	0	0	0	0	0	0	0	0	0	52	0	0	0	0	0	0	0	0	0	0	0	0	76	0	0	0	0	0	0	52	0	0	18	0	0	0	0
7c10e4e757f838ca1da837f181002025	0	0	0	0	0	0	105	0	0	0	0	0	0	0	0	0	0	0	0	0	0	0	0	0	0	0	0	0	0	0	0	0	0	65	0	0	0	26	0	0
ed29a5d9ffb92f441d0929524abec93f	0	0	0	0	0	0	0	0	0	0	0	0	0	0	195	0	0	0	0	0	0	0	0	0	0	0	0	0	0	0	0	0	0	0	0	0	0	0	0	0
22d6d0b39770fe9a51879e092df96257	0	0	0	0	53	0	0	0	0	0	0	0	0	0	0	0	0	0	0	0	0	0	0	0	0	0	0	101	0	0	0	0	40	0	0	0	0	0	0	0
ae0595de9f8fbf946587be9e12579c39	0	194	0	0	0	0	0	0	0	0	0	0	0	0	0	0	0	0	0	0	0	0	0	0	0	0	0	0	0	0	0	0	0	0	0	0	0	0	0	0
166885f98b020649d63a117d60845090	0	0	0	0	0	0	0	0	0	0	0	0	0	0	0	0	0	0	0	194	0	0	0	0	0	0	0	0	0	0	0	0	0	0	0	0	0	0	0	0
819d9c2112365c4cbbc8075d4e3dddeb	0	0	0	0	0	0	0	0	0	0	0	0	0	153	0	0	0	0	0	0	0	0	0	0	0	0	0	0	0	41	0	0	0	0	0	0	0	0	0	0
2ac11460170114ee794a100f6d3a92a2	0	0	0	0	0	0	0	0	113	0	0	0	0	0	0	0	0	0	0	0	0	0	0	0	0	0	80	0	0	0	0	0	0	0	0	0	0	0	0	0
46ad2dac3aaaddc4304f27e302b6d1ab	0	0	0	0	0	0	0	0	0	0	0	27	0	64	102	0	0	0	0	0	0	0	0	0	0	0	0	0	0	0	0	0	0	0	0	0	0	0	0	0
659f74a39809067fc7b7b78cdad9a53c	0	0	0	0	0	192	0	0	0	0	0	0	0	0	0	0	0	0	0	0	0	0	0	0	0	0	0	0	0	0	0	0	0	0	0	0	0	0	0	0
1682e56bc384d895aaed0da585143606	0	0	0	0	0	0	0	0	0	0	0	0	0	0	0	0	0	33	0	0	0	0	0	0	0	0	0	0	0	0	0	0	0	0	0	88	0	70	0	0
a902c5931e501df631b5df064204ffdf	0	0	0	0	0	0	0	191	0	0	0	0	0	0	0	0	0	0	0	0	0	0	0	0	0	0	0	0	0	0	0	0	0	0	0	0	0	0	0	0
279dd4652e11eb28846651a5b31f2cbb	0	0	0	0	0	0	0	0	0	0	0	0	0	0	0	0	0	0	0	0	0	0	0	0	0	0	0	191	0	0	0	0	0	0	0	0	0	0	0	0
8d978712ab5021e501ca0c22b135cb27	0	0	0	0	0	0	0	0	0	0	0	0	0	0	0	191	0	0	0	0	0	0	0	0	0	0	0	0	0	0	0	0	0	0	0	0	0	0	0	0
d24b827cc01623949b2c65412fc65cd0	0	0	0	0	0	0	0	0	0	0	0	0	0	0	0	0	0	0	0	0	0	0	0	0	0	0	0	0	0	0	0	0	129	0	62	0	0	0	0	0
e98d1cde30f6fd7341d89975e67c2fb9	0	0	0	0	0	0	0	0	0	39	0	0	0	0	0	0	0	0	0	0	151	0	0	0	0	0	0	0	0	0	0	0	0	0	0	0	0	0	0	0
721ccae7be54507398d8261a4e8ad6cd	0	0	0	0	0	0	0	0	0	0	0	0	0	0	0	0	0	189	0	0	0	0	0	0	0	0	0	0	0	0	0	0	0	0	0	0	0	0	0	0
c6f0ff9a9cc744c23a50d8467fae68e5	0	0	0	0	0	0	0	0	0	0	0	0	0	0	0	0	0	0	0	0	0	0	0	0	189	0	0	0	0	0	0	0	0	0	0	0	0	0	0	0
80d73d4a494ce0ad21d91bc90c88c1af	0	0	0	0	0	0	0	0	0	0	0	0	0	0	0	0	0	0	0	0	0	0	0	0	0	0	0	0	0	0	0	0	189	0	0	0	0	0	0	0
eceea7a191cca1e5988bed1fc8cac8d4	188	0	0	0	0	0	0	0	0	0	0	0	0	0	0	0	0	0	0	0	0	0	0	0	0	0	0	0	0	0	0	0	0	0	0	0	0	0	0	0
c777e07c56c6a8110244128f21fe4271	0	0	0	0	0	0	0	0	0	0	0	0	0	0	0	0	0	0	0	0	0	0	0	0	0	0	0	84	0	0	0	0	104	0	0	0	0	0	0	0
522c4de72d46e2f1eb7b21f878364059	0	0	0	0	0	0	0	0	0	0	115	0	0	0	0	0	0	0	0	0	0	0	0	0	0	0	0	0	0	0	0	0	0	0	0	0	0	0	73	0
207ba6266d739e38afe9f1c25eccbce9	0	0	0	0	0	0	0	0	187	0	0	0	0	0	0	0	0	0	0	0	0	0	0	0	0	0	0	0	0	0	0	0	0	0	0	0	0	0	0	0
bb8921d45f3437b77a938a4bdce0449e	0	0	0	0	0	0	0	0	0	0	0	78	60	0	0	0	0	0	0	0	0	0	0	0	0	0	0	0	0	0	0	49	0	0	0	0	0	0	0	0
7fdc39f7ca25e2c4c5ba0651b99a2930	5	16	58	7	0	0	13	53	0	0	0	7	0	0	0	2	0	0	0	25	0	0	0	0	0	0	0	0	0	0	0	0	0	0	0	0	0	0	0	0
934edf41c375114ab6adab8d6ae2f5d1	0	0	0	0	0	0	0	0	0	0	0	0	0	0	0	0	0	0	0	0	0	0	0	0	0	0	0	0	0	167	0	19	0	0	0	0	0	0	0	0
b15d7c4341e04c9322c0bd8a5bbe57be	0	0	0	0	0	0	0	0	0	0	79	0	0	0	0	0	0	0	0	106	0	0	0	0	0	0	0	0	0	0	0	0	0	0	0	0	0	0	0	0
6133a063afee651227698aceee394503	0	0	0	0	0	0	0	0	0	0	0	0	0	0	0	0	0	0	0	0	185	0	0	0	0	0	0	0	0	0	0	0	0	0	0	0	0	0	0	0
e1643644ba3ea286bc00b55f1ae1880d	0	0	0	12	0	18	17	0	9	0	5	0	0	0	0	0	8	10	0	0	10	8	0	0	0	0	0	0	0	0	0	0	0	0	19	21	40	7	0	0
5314792d6b8ebd43b00571dde7bfb9cb	0	0	0	0	0	0	0	0	0	0	0	0	0	0	0	0	0	0	0	184	0	0	0	0	0	0	0	0	0	0	0	0	0	0	0	0	0	0	0	0
6d66d13275afcd03d7b945605941934c	0	0	0	0	0	0	0	0	0	0	0	0	12	0	0	0	0	0	0	0	0	0	0	0	0	0	0	0	0	0	0	0	0	0	0	22	0	26	124	0
40d47e63040f45972b60d509ae4c08d5	0	0	0	0	0	0	0	0	0	0	0	0	0	0	0	0	0	0	0	0	0	0	0	0	0	0	0	0	0	0	0	0	0	0	0	88	0	96	0	0
acf8f80f37962dbf7bee35bf576a6cb0	0	0	0	0	0	0	0	0	0	0	0	0	0	0	0	0	0	0	0	0	0	0	0	0	0	0	0	0	0	0	0	44	0	140	0	0	0	0	0	0
0c35aa4e2f7a38bcc613a46e82a9f8fa	0	0	0	0	0	0	0	0	0	0	0	0	0	0	0	0	0	0	0	0	0	0	0	0	0	0	0	0	0	0	0	96	0	88	0	0	0	0	0	0
3015914df5942416853f681a487c44e9	0	0	0	0	0	0	0	0	0	0	0	0	0	0	0	0	0	183	0	0	0	0	0	0	0	0	0	0	0	0	0	0	0	0	0	0	0	0	0	0
866b9f1ef5da7705b2b0c199daf545a2	0	106	0	0	0	0	0	57	0	0	0	0	0	0	0	0	0	0	0	20	0	0	0	0	0	0	0	0	0	0	0	0	0	0	0	0	0	0	0	0
132393d2621874a0df3660a7e1913870	183	0	0	0	0	0	0	0	0	0	0	0	0	0	0	0	0	0	0	0	0	0	0	0	0	0	0	0	0	0	0	0	0	0	0	0	0	0	0	0
6e900c169169d602fc7174c89cab729f	0	0	0	0	0	0	0	0	0	0	0	0	0	0	0	0	0	0	0	0	0	0	0	0	0	0	0	0	0	0	0	0	0	0	74	0	109	0	0	0
69dc8d09743db35713739cd52f5a1fbf	0	0	0	0	0	0	0	0	0	0	0	0	0	0	0	0	0	0	0	0	0	0	0	0	0	0	0	0	0	0	0	0	0	0	83	0	100	0	0	0
fdb3282f952af05785626579b7eaaad2	0	0	0	0	0	0	0	0	0	0	0	0	0	0	0	0	0	0	0	0	0	0	0	0	0	0	0	0	0	0	0	104	0	79	0	0	0	0	0	0
0eabde10324bf791013ae8fac1b3bb97	0	0	0	0	0	0	0	0	0	0	0	0	0	0	0	0	0	139	0	0	0	0	0	0	0	0	0	0	0	0	0	43	0	0	0	0	0	0	0	0
e7b2c24c5f0d48a0677e3bc80d3e000d	0	0	0	0	0	0	0	0	0	0	0	0	0	0	0	0	0	0	0	12	0	0	0	0	0	39	32	0	0	34	24	41	0	0	0	0	0	0	0	0
de3a65f854fb007358ab9eb3c471f477	0	0	0	0	0	0	0	0	0	0	120	0	0	0	0	42	20	0	0	0	0	0	0	0	0	0	0	0	0	0	0	0	0	0	0	0	0	0	0	0
c92b72da95b4204f7ee650b520a0c195	0	0	0	0	0	0	0	0	0	0	0	0	0	0	0	0	0	0	0	0	0	0	0	0	0	0	0	0	0	0	0	0	80	0	0	102	0	0	0	0
87ea7ec7eb4fd8643cd927c7037a2c12	0	0	142	0	0	0	0	0	0	0	32	0	0	0	0	0	0	0	0	0	0	0	0	0	0	0	0	0	0	0	0	0	0	7	0	0	0	0	0	0
54f8d39fcdceb9cf73f8a60611f837f3	0	0	0	0	0	0	0	0	0	0	0	0	0	0	0	0	0	0	0	181	0	0	0	0	0	0	0	0	0	0	0	0	0	0	0	0	0	0	0	0
f7c3650f627a482ac5252096b16b52ce	0	0	0	0	0	0	0	0	0	0	0	0	0	24	0	0	5	0	0	0	0	0	0	0	0	8	0	130	0	0	14	0	0	0	0	0	0	0	0	0
f200c5674784303d0647964307bc64e0	0	0	0	0	0	0	0	0	0	0	0	0	0	0	0	0	0	0	0	0	0	0	0	0	0	0	0	0	0	181	0	0	0	0	0	0	0	0	0	0
4af7df0237dbd57e84231610da458aa6	0	0	0	0	0	0	0	0	0	0	0	0	0	0	0	0	0	0	0	0	181	0	0	0	0	0	0	0	0	0	0	0	0	0	0	0	0	0	0	0
ef9b184ec490c8d88d6932d6f6729973	0	0	0	0	108	0	0	0	0	0	0	0	0	0	0	0	0	72	0	0	0	0	0	0	0	0	0	0	0	0	0	0	0	0	0	0	0	0	0	0
5e2502a044b069d135f96663aa9440c8	153	0	0	0	0	0	0	0	0	0	0	0	0	0	0	0	0	0	0	27	0	0	0	0	0	0	0	0	0	0	0	0	0	0	0	0	0	0	0	0
cc689b315ad5ab86a043130eaf41fccf	0	0	0	0	0	0	0	0	0	0	0	0	0	0	0	0	0	0	0	0	0	0	0	0	180	0	0	0	0	0	0	0	0	0	0	0	0	0	0	0
ca9ea7dc248456200bbc451162b36296	0	0	0	0	0	0	0	0	0	0	0	0	0	0	0	0	0	0	0	0	0	0	0	0	0	0	0	0	0	0	0	0	0	0	76	0	88	16	0	0
d49f7af3b8d0d8775b08f1031e671d76	0	0	0	11	0	0	0	0	0	0	0	0	0	0	0	0	36	25	36	9	0	0	0	0	0	0	0	0	0	0	0	0	0	0	0	34	0	28	0	0
da1dbaa408f3ce3c0ca87606553efbbd	0	0	0	0	14	6	0	18	0	0	0	0	0	0	8	0	0	0	0	11	0	19	0	0	0	0	19	0	0	0	0	23	0	0	22	0	29	10	0	0
f00d4998bf16f2b5f71833a26c9b674e	0	0	0	179	0	0	0	0	0	0	0	0	0	0	0	0	0	0	0	0	0	0	0	0	0	0	0	0	0	0	0	0	0	0	0	0	0	0	0	0
1536c3a78a32fa8618bb60c567937ff6	0	0	0	0	0	0	0	0	0	0	0	0	0	0	0	0	0	0	0	0	0	0	0	0	0	0	0	0	0	0	0	0	0	0	0	0	0	0	179	0
acc378a8bb4dd046c665d54bad7b3669	0	0	56	0	0	19	5	0	0	24	12	18	0	0	0	8	0	0	0	0	0	0	0	0	0	16	0	0	0	0	0	0	15	0	5	0	0	0	0	0
ace992d74cb0236ed9f7e2a78c1d6bb7	0	111	0	0	0	0	0	0	0	0	0	0	0	0	0	0	0	0	0	0	0	0	0	0	67	0	0	0	0	0	0	0	0	0	0	0	0	0	0	0
8eb1885148cb8c4ec6cd62e5ac7b6eba	0	0	0	0	0	0	0	0	0	39	0	0	0	0	0	0	0	0	0	8	0	0	0	0	0	0	0	0	113	0	0	0	0	0	0	0	0	0	18	0
5326f5cdab8aa3d648e3e176d0ca048c	0	0	0	0	0	0	0	0	0	0	0	0	0	0	0	0	178	0	0	0	0	0	0	0	0	0	0	0	0	0	0	0	0	0	0	0	0	0	0	0
905787c53782b287ed255d465630da87	0	0	0	0	0	0	0	0	0	0	0	0	57	0	0	0	0	0	38	0	0	51	0	0	0	0	0	0	0	0	0	0	32	0	0	0	0	0	0	0
12a1485f502111a8f0c31727445ec2a6	0	0	0	0	0	0	0	0	0	0	0	0	0	0	0	0	0	0	0	0	0	0	0	0	0	0	0	0	0	0	0	0	0	0	0	102	0	76	0	0
4beee30308a64e9b46ae490df36d411a	0	0	0	0	0	0	0	0	0	0	0	0	0	0	0	0	0	0	0	0	0	0	0	0	0	0	0	0	0	0	0	0	0	0	0	103	0	74	0	0
8c2e3c6271d22d302b1c0a9b70460758	0	0	0	0	0	0	0	0	0	0	0	0	0	0	0	15	0	0	0	0	0	25	0	0	20	0	0	9	0	0	0	19	58	0	0	0	0	0	30	0
c084e1dd69b717a5c9f3c09c48872230	69	106	0	0	0	0	0	0	0	0	0	0	0	0	0	0	0	0	0	0	0	0	0	0	0	0	0	0	0	0	0	0	0	0	0	0	0	0	0	0
38f514e0e3e0811f6247c54919c605af	0	0	0	0	0	0	0	0	0	0	0	0	28	0	0	0	0	0	0	0	27	0	0	0	0	0	0	0	0	0	0	0	0	0	26	0	38	0	56	0
f3b282cad96259abe710807c72533098	0	0	0	0	0	0	0	0	0	0	0	0	0	0	0	0	0	0	0	0	0	0	0	0	0	0	0	0	0	0	0	0	0	0	66	0	109	0	0	0
cb182311854c51d03e6cccb45c0bd2ef	0	0	0	0	0	107	0	0	0	0	0	0	0	27	0	0	0	0	0	0	40	0	0	0	0	0	0	0	0	0	0	0	0	0	0	0	0	0	0	0
ba1ec526efddeab43475680ebe4ff658	0	0	0	0	0	0	0	0	0	0	0	0	0	0	72	0	83	0	0	0	0	0	0	0	0	0	0	0	0	0	0	0	0	0	0	0	0	0	19	0
21b15e6b5c824a4b30d30bf51ae830e2	0	0	0	0	0	0	0	0	0	0	0	0	0	0	0	0	0	0	0	0	0	0	0	0	0	0	0	0	0	174	0	0	0	0	0	0	0	0	0	0
6e3dc482384da677ad1adc2873cba8d8	0	0	0	0	0	0	0	0	0	0	0	0	0	0	0	0	0	0	0	0	0	0	0	0	0	0	0	0	0	0	0	0	0	0	75	0	99	0	0	0
b07bd9ba0303a54d1548f975726f5e6e	0	0	0	0	0	0	0	0	0	0	0	0	174	0	0	0	0	0	0	0	0	0	0	0	0	0	0	0	0	0	0	0	0	0	0	0	0	0	0	0
3a931039af24a74567c403a4a8c6e197	0	20	0	0	11	0	0	0	0	9	0	0	13	0	0	0	0	27	0	0	0	5	0	0	0	21	0	0	9	0	0	10	12	29	0	0	7	0	0	0
1e72842a0d4563ff55d21d86b030b3fc	0	0	0	0	0	0	0	0	0	0	0	0	0	0	0	0	0	0	0	0	0	0	0	0	0	0	0	0	0	0	0	0	0	0	0	0	0	0	173	0
2c8f928c6a3ed0245a15e45d4966cd74	0	0	0	0	0	0	0	0	0	0	0	108	65	0	0	0	0	0	0	0	0	0	0	0	0	0	0	0	0	0	0	0	0	0	0	0	0	0	0	0
41028bb1c798b7e8f9a9f2cf8321e314	0	0	0	0	0	0	0	0	0	173	0	0	0	0	0	0	0	0	0	0	0	0	0	0	0	0	0	0	0	0	0	0	0	0	0	0	0	0	0	0
90165d2a4b08110d341564b7213910a4	0	0	0	0	0	0	0	0	80	0	0	0	0	0	0	0	0	0	0	0	0	0	0	0	0	0	0	0	0	0	62	0	0	0	0	30	0	0	0	0
e349565ef99400f54f0d93ef8187afc4	0	0	0	0	0	0	127	0	0	0	0	0	0	0	0	45	0	0	0	0	0	0	0	0	0	0	0	0	0	0	0	0	0	0	0	0	0	0	0	0
a2c245113425da45660362a5facda87d	0	0	0	0	0	0	0	0	0	0	0	0	0	0	0	0	0	0	0	59	0	0	0	0	0	0	0	0	0	0	0	0	0	0	0	50	0	63	0	0
c8d2c34032244f375a5461eee721a54c	0	0	0	0	0	0	0	0	0	0	0	7	15	0	0	0	0	0	0	0	0	0	16	0	0	0	0	0	31	0	0	0	19	10	9	17	11	7	19	11
3a2fa656e1d14bfdc4ebc679f8befa50	0	0	0	0	0	0	0	0	0	0	0	0	0	0	0	0	0	0	0	0	0	0	0	0	172	0	0	0	0	0	0	0	0	0	0	0	0	0	0	0
1d046256a9f1b86c70266d203b0cd2fd	0	0	70	0	0	0	83	0	0	0	0	0	0	0	0	18	0	0	0	0	0	0	0	0	0	0	0	0	0	0	0	0	0	0	0	0	0	0	0	0
a6948c9d4abe314156260e3f17c8458f	0	0	0	0	0	0	0	0	0	0	0	0	0	0	0	0	171	0	0	0	0	0	0	0	0	0	0	0	0	0	0	0	0	0	0	0	0	0	0	0
6f107fbbdc7f3ccfa7bcb502fd651383	0	0	0	0	0	0	0	0	0	0	0	0	0	0	0	0	0	0	0	0	0	0	0	0	0	0	0	0	0	171	0	0	0	0	0	0	0	0	0	0
6af61876151167c516081678b9d806d4	0	0	0	0	0	0	0	0	0	10	13	38	0	0	0	0	0	32	0	0	0	0	0	0	48	0	0	0	0	0	0	14	0	0	14	0	0	0	0	0
d9c71a2e8be42b8d85c12289dcb57b59	0	0	0	0	0	0	0	0	0	0	0	0	0	0	0	0	0	0	0	0	0	0	0	0	0	0	0	0	0	0	0	0	0	0	60	0	109	0	0	0
870620a4c0e71421553b5afd32167cbc	0	0	0	0	0	0	0	0	0	0	60	0	0	44	0	0	0	0	0	0	0	0	0	0	0	0	0	0	0	0	0	0	65	0	0	0	0	0	0	0
9554b2b191e5af66569b4e66df7f7152	0	0	0	0	0	0	0	0	0	0	0	0	0	0	0	0	0	168	0	0	0	0	0	0	0	0	0	0	0	0	0	0	0	0	0	0	0	0	0	0
029caf11560d576f6eb4b73a5bd8a971	0	0	0	0	0	0	0	0	0	0	0	0	0	0	0	0	0	0	0	0	0	0	0	95	0	0	0	0	73	0	0	0	0	0	0	0	0	0	0	0
cb12446a03f0c31813a1c74f53fd6909	0	0	0	0	0	0	0	0	0	0	0	0	0	0	0	0	0	0	0	0	0	0	43	0	0	0	0	0	0	0	0	91	0	34	0	0	0	0	0	0
20d5457a4ed51e31cb149970eff83336	0	0	0	0	0	0	0	0	0	0	0	0	0	0	0	0	0	0	0	0	0	0	0	0	0	0	0	0	0	0	0	0	0	0	0	97	0	71	0	0
3127045fa10249b142a94c08fe9b88f0	0	0	0	0	0	0	0	0	0	0	0	0	0	0	0	0	0	167	0	0	0	0	0	0	0	0	0	0	0	0	0	0	0	0	0	0	0	0	0	0
290d0f66d9a17dd225630350a761b418	0	0	0	0	0	0	0	167	0	0	0	0	0	0	0	0	0	0	0	0	0	0	0	0	0	0	0	0	0	0	0	0	0	0	0	0	0	0	0	0
01b5421cc6f8beaafcc988cbf805da73	0	36	0	36	0	0	0	95	0	0	0	0	0	0	0	0	0	0	0	0	0	0	0	0	0	0	0	0	0	0	0	0	0	0	0	0	0	0	0	0
3a945a32f8473982d61d0b55d3f11810	14	0	0	0	0	129	0	0	0	0	0	0	0	0	0	0	24	0	0	0	0	0	0	0	0	0	0	0	0	0	0	0	0	0	0	0	0	0	0	0
892f9196466430aba2eeb15545be7899	0	0	0	0	0	0	0	0	0	48	57	0	0	0	0	0	0	0	0	0	0	0	0	0	0	0	0	0	62	0	0	0	0	0	0	0	0	0	0	0
9952732979c90dd577a947f8e78fbc81	0	0	0	0	0	0	0	0	0	0	0	0	0	0	0	0	0	0	0	0	0	0	0	0	0	0	0	0	0	0	0	0	0	0	0	93	0	74	0	0
5c0f72207e64b340a8dd214ceab2b9af	0	0	64	0	0	0	0	102	0	0	0	0	0	0	0	0	0	0	0	0	0	0	0	0	0	0	0	0	0	0	0	0	0	0	0	0	0	0	0	0
b112a521d7f5eb2c9fcf0c71c5639d2c	0	0	0	0	0	0	0	0	0	0	0	0	0	0	0	0	0	0	0	0	0	0	0	0	0	0	0	0	0	0	0	0	0	0	0	0	0	0	0	166
ba63f7de06588b31a4c81cc0ee7c7ccf	0	0	0	0	0	0	0	165	0	0	0	0	0	0	0	0	0	0	0	0	0	0	0	0	0	0	0	0	0	0	0	0	0	0	0	0	0	0	0	0
4033712979554f4dd505651e25c813e6	0	0	0	0	0	0	0	0	0	0	0	0	0	0	0	0	0	0	0	0	0	0	0	0	0	0	165	0	0	0	0	0	0	0	0	0	0	0	0	0
475655f7c6aeecfcb401adef8ff59396	0	0	0	0	0	0	0	0	0	0	0	0	0	0	0	0	0	0	0	0	0	0	0	0	0	0	0	0	0	0	0	0	0	0	55	0	110	0	0	0
def46dbd35534b1daf0505d45142a40e	0	0	0	0	0	164	0	0	0	0	0	0	0	0	0	0	0	0	0	0	0	0	0	0	0	0	0	0	0	0	0	0	0	0	0	0	0	0	0	0
68d061a5de12b2ca15049c7c626daf1e	0	0	0	0	0	164	0	0	0	0	0	0	0	0	0	0	0	0	0	0	0	0	0	0	0	0	0	0	0	0	0	0	0	0	0	0	0	0	0	0
41d97a1510af635825937622ef11c9e4	0	92	0	72	0	0	0	0	0	0	0	0	0	0	0	0	0	0	0	0	0	0	0	0	0	0	0	0	0	0	0	0	0	0	0	0	0	0	0	0
9df000152c0b12eb42c5bf758989f3fb	0	0	0	0	0	0	0	0	0	0	0	0	0	0	0	0	0	0	0	164	0	0	0	0	0	0	0	0	0	0	0	0	0	0	0	0	0	0	0	0
b351fe5db6705dc05a516dbacd7eece5	0	0	0	0	0	0	0	0	0	0	0	0	0	0	0	0	43	0	0	0	0	0	0	0	0	0	0	0	0	0	0	0	0	0	45	0	76	0	0	0
a3d11ec23a258581428b1eac599f5be1	0	0	0	0	0	0	0	0	0	0	0	0	0	0	0	0	101	0	0	0	0	0	0	0	0	0	0	0	63	0	0	0	0	0	0	0	0	0	0	0
a0c683c9e928d18011f55c948ae0a8f0	0	0	0	0	0	0	0	0	0	0	0	0	0	0	0	0	0	0	0	0	0	0	0	0	0	0	0	110	0	0	0	0	54	0	0	0	0	0	0	0
e995ddbd461078d6fc3f8f281d53ce69	0	0	0	0	0	0	0	0	0	0	0	0	0	0	0	0	0	0	0	0	0	0	0	0	0	0	0	0	0	0	0	0	0	0	63	0	101	0	0	0
157294f0936679a83b270f7a067883c4	0	0	0	0	0	0	0	0	0	0	0	57	0	0	0	0	0	0	0	0	0	0	0	0	0	0	0	0	0	0	0	0	107	0	0	0	0	0	0	0
1c669f2450d9530bc9255234526d8f8d	0	0	0	0	0	0	0	0	0	0	0	0	0	0	0	0	0	0	0	0	0	0	0	0	0	0	0	0	0	0	0	0	0	0	64	0	99	0	0	0
82682420aafd4c833b1aa01c60d568f1	0	0	0	0	0	0	0	0	0	0	0	0	0	0	0	0	0	0	0	0	0	0	0	0	0	0	0	0	0	0	0	0	0	0	61	0	102	0	0	0
82cee130561d8f4b976fcc19480cacea	0	0	0	0	0	0	162	0	0	0	0	0	0	0	0	0	0	0	0	0	0	0	0	0	0	0	0	0	0	0	0	0	0	0	0	0	0	0	0	0
c9b595ccbb8d27166274837e5974e60c	0	0	0	0	0	0	69	0	0	0	0	0	0	0	0	0	0	0	93	0	0	0	0	0	0	0	0	0	0	0	0	0	0	0	0	0	0	0	0	0
8b52c97f860c1069e29861ba0bc0aa0f	0	23	0	0	18	0	0	0	0	0	12	13	0	0	39	0	10	0	0	0	0	0	0	0	0	0	0	0	0	0	0	0	22	13	0	9	0	3	0	0
d96c31281cdee7bcf238bec196b5d1ca	40	0	0	0	0	0	0	0	0	0	0	0	0	0	0	12	0	0	0	0	35	0	0	0	0	0	0	0	0	0	0	0	0	0	0	0	0	0	75	0
2b99b27dc0dc0f238f91ee21606386be	53	0	0	0	0	0	0	0	0	0	0	0	0	0	0	0	55	0	0	0	28	0	0	0	0	0	0	0	0	0	0	0	0	0	0	0	26	0	0	0
3aed2cfc9acbc0b6140184739c00dd6c	0	0	0	0	0	0	0	0	0	0	0	0	0	0	0	0	0	0	0	64	98	0	0	0	0	0	0	0	0	0	0	0	0	0	0	0	0	0	0	0
10199b6c5f3938f391622ed7ec52e57a	0	44	0	117	0	0	0	0	0	0	0	0	0	0	0	0	0	0	0	0	0	0	0	0	0	0	0	0	0	0	0	0	0	0	0	0	0	0	0	0
f331954fda7b2da77f5a2f61e387ae96	0	0	0	0	0	0	0	0	0	0	0	0	0	0	0	0	0	0	0	0	161	0	0	0	0	0	0	0	0	0	0	0	0	0	0	0	0	0	0	0
6091eff218732370d88641cee04b84db	0	0	0	0	0	0	0	0	0	0	0	0	0	0	0	0	0	0	0	0	0	0	0	0	0	0	0	0	0	160	0	0	0	0	0	0	0	0	0	0
f514c43d950f8dc9aaf6279073862538	0	0	0	0	0	0	0	0	0	0	0	0	0	60	100	0	0	0	0	0	0	0	0	0	0	0	0	0	0	0	0	0	0	0	0	0	0	0	0	0
12fab5fa459c45e8eab2b7d8969c1ac5	0	0	0	0	0	0	0	0	0	0	0	0	0	0	0	0	0	0	0	0	0	20	0	0	0	0	89	0	0	0	0	0	0	0	0	0	50	0	0	0
519b0a807cf5ed367eeef76a72fd5f87	0	0	0	0	0	0	0	0	0	0	0	0	0	0	0	0	0	0	0	0	0	0	0	0	0	0	0	0	0	0	0	0	0	0	53	0	106	0	0	0
18486623607ab353204323fd78320920	0	0	0	0	0	0	7	0	0	0	0	0	0	0	0	131	5	7	0	0	8	0	0	0	0	0	0	0	0	0	0	0	0	0	0	0	0	0	0	0
be26a7c24977404f52ed37791e4a77b3	0	0	0	0	0	0	0	0	158	0	0	0	0	0	0	0	0	0	0	0	0	0	0	0	0	0	0	0	0	0	0	0	0	0	0	0	0	0	0	0
26553f590ae03fcd3c839a1e598a1dbd	0	0	0	0	0	0	0	0	0	0	0	0	0	0	0	0	0	0	0	0	0	0	0	0	0	0	92	0	0	0	0	0	0	0	37	0	29	0	0	0
d1936a86defac30e61a0595fab1b5db3	0	0	0	0	0	0	0	0	0	0	0	0	0	0	0	0	0	0	0	0	4	0	3	0	0	8	18	11	16	8	10	14	13	5	16	14	7	6	4	0
c7d55d7c1d1891b2adb74a71040a3e46	0	0	0	0	0	0	0	0	0	0	0	0	0	91	0	0	0	0	0	0	0	13	0	38	0	0	0	0	0	0	0	0	0	0	9	6	0	0	0	0
da13dc806e3e8917638de196bcd0f624	0	0	0	0	0	0	0	0	0	0	0	0	0	0	0	0	0	0	0	0	0	0	0	0	0	0	0	0	97	0	0	0	0	0	0	0	59	0	0	0
97399824e53718825e601aea7cbd0973	0	0	0	0	0	0	0	0	0	0	0	0	0	0	0	0	0	0	0	0	0	0	0	0	55	0	0	0	0	0	0	58	0	43	0	0	0	0	0	0
7022ef72940a8fb0c729918185d9eaa7	0	0	0	0	0	0	0	0	0	0	0	0	0	0	0	0	0	0	0	0	0	0	0	0	0	0	0	0	0	0	0	0	0	0	70	0	86	0	0	0
901c127b21c23724014f15d8844ca863	155	0	0	0	0	0	0	0	0	0	0	0	0	0	0	0	0	0	0	0	0	0	0	0	0	0	0	0	0	0	0	0	0	0	0	0	0	0	0	0
0667c67ed76f04e7ed1bcd157f66575b	0	0	11	3	0	0	12	0	0	0	0	0	0	6	0	0	0	0	0	0	0	0	9	0	0	0	27	0	4	0	0	34	0	37	0	6	0	5	0	0
0e86d47168e5c995f8990779c9c5b51a	40	0	0	0	0	0	0	0	0	0	0	0	0	0	0	0	0	0	0	0	0	13	0	0	0	0	0	0	0	0	0	0	0	0	41	0	60	0	0	0
9290817217e8c3c5a902d88d565f0a6a	0	0	0	0	0	0	0	0	0	0	0	0	0	0	0	0	0	0	0	0	0	0	0	0	0	0	153	0	0	0	0	0	0	0	0	0	0	0	0	0
9c48bf6c9b3856e42dac6e21d5f55f6e	0	0	0	0	0	0	0	0	0	0	0	0	0	0	0	0	0	0	0	0	0	153	0	0	0	0	0	0	0	0	0	0	0	0	0	0	0	0	0	0
a3cb2fef2ff7b02a1471ffb51a5d88bf	0	2	7	0	0	0	0	0	8	0	0	0	0	0	0	12	106	17	0	0	0	0	0	0	0	0	0	0	0	0	0	0	0	0	0	0	0	0	0	0
172c2ef77dace18450463bfce36163af	0	111	0	0	0	0	0	41	0	0	0	0	0	0	0	0	0	0	0	0	0	0	0	0	0	0	0	0	0	0	0	0	0	0	0	0	0	0	0	0
40e7625191a7e488d8d33b53d8e5cb82	0	0	0	99	0	0	0	0	0	0	0	0	0	0	0	0	0	0	0	0	0	53	0	0	0	0	0	0	0	0	0	0	0	0	0	0	0	0	0	0
136076df0feebd2fb3769a139d6c8e99	0	0	0	0	0	0	0	0	0	0	0	0	0	0	0	0	0	0	0	0	0	0	0	0	0	0	0	152	0	0	0	0	0	0	0	0	0	0	0	0
d7c4115f4155e82266aeea8b16f8d43d	0	0	0	0	0	0	0	0	0	0	0	0	0	0	0	0	0	0	0	0	0	0	0	0	0	0	82	0	0	0	0	0	0	0	0	0	70	0	0	0
f284c06e4b3e9edef14c3517e1a85b42	0	0	0	0	0	151	0	0	0	0	0	0	0	0	0	0	0	0	0	0	0	0	0	0	0	0	0	0	0	0	0	0	0	0	0	0	0	0	0	0
92902fcc0555133c659501cbd0dcb827	0	0	0	0	151	0	0	0	0	0	0	0	0	0	0	0	0	0	0	0	0	0	0	0	0	0	0	0	0	0	0	0	0	0	0	0	0	0	0	0
208b1b1441e265b1722ad7679c32ce98	0	0	0	0	0	0	0	0	0	0	0	0	0	0	0	0	0	0	0	0	0	0	0	0	151	0	0	0	0	0	0	0	0	0	0	0	0	0	0	0
1778a35e79d0f0d5bd77db3f906cc01d	0	0	0	0	0	0	0	0	0	0	0	0	0	0	0	0	0	19	0	0	0	131	0	0	0	0	0	0	0	0	0	0	0	0	0	0	0	0	0	0
b62fd07e2c96423bab395852c88fb147	12	0	0	69	0	9	0	0	0	0	0	0	0	0	0	7	13	0	0	0	0	0	0	0	0	18	0	0	0	0	22	0	0	0	0	0	0	0	0	0
6cb1e4a891d157c5ebc74fe6f736ca41	0	0	0	0	0	0	0	0	0	0	0	0	0	0	0	0	0	0	0	0	0	0	0	0	0	0	150	0	0	0	0	0	0	0	0	0	0	0	0	0
db10b83b1c817bd62916f7797172d3b7	0	0	0	0	0	0	0	0	0	0	0	0	0	0	150	0	0	0	0	0	0	0	0	0	0	0	0	0	0	0	0	0	0	0	0	0	0	0	0	0
b24428a3bd7c279b0337f712ba7523fb	0	0	0	0	0	0	0	0	0	0	0	0	0	150	0	0	0	0	0	0	0	0	0	0	0	0	0	0	0	0	0	0	0	0	0	0	0	0	0	0
be81d930dbd1a42298855d3782273696	0	0	0	0	0	0	0	0	0	0	0	0	0	0	0	0	0	149	0	0	0	0	0	0	0	0	0	0	0	0	0	0	0	0	0	0	0	0	0	0
e9bf5bab9f6dd5d2b1f2c25d244893ad	0	29	0	0	0	0	0	0	0	0	0	0	0	0	0	0	0	50	0	51	0	0	0	0	0	0	0	0	0	0	0	0	0	0	0	11	0	8	0	0
bd65a8f1bde5e632721570d182a04303	0	8	0	0	138	3	0	0	0	0	0	0	0	0	0	0	0	0	0	0	0	0	0	0	0	0	0	0	0	0	0	0	0	0	0	0	0	0	0	0
f045ac798c84fc5eb948ab3a8f872984	0	0	21	0	0	0	0	0	0	0	16	0	0	0	0	0	0	0	35	0	0	0	0	0	0	0	38	0	0	0	0	0	0	0	39	0	0	0	0	0
89e87f9bbbc26b3811e984861bc18027	0	0	0	0	0	14	0	0	5	3	0	0	0	0	0	0	0	0	0	33	0	0	0	0	0	0	0	0	0	0	0	33	0	29	0	19	0	12	0	0
f71cce5be4413aaaf7a4b8c0c8197e30	0	87	0	0	0	0	0	61	0	0	0	0	0	0	0	0	0	0	0	0	0	0	0	0	0	0	0	0	0	0	0	0	0	0	0	0	0	0	0	0
ff670a93338e61cb09eea19c7b439334	0	0	0	0	0	0	0	0	0	0	0	0	0	0	0	0	0	0	0	0	0	0	0	0	0	0	0	148	0	0	0	0	0	0	0	0	0	0	0	0
884c3b350aeb569f61635fa9352dd1b5	0	0	0	0	0	0	0	0	0	0	0	0	0	0	0	0	0	0	0	0	0	0	0	0	0	0	125	0	0	0	0	0	0	0	0	0	23	0	0	0
21df0770f454308c41f33689b12069ad	0	0	0	0	0	0	0	0	0	0	0	0	0	0	0	0	0	0	0	0	0	0	148	0	0	0	0	0	0	0	0	0	0	0	0	0	0	0	0	0
66bf6053cba90d0cc59c2b2efe2a1870	0	0	0	0	0	0	0	0	0	0	0	0	0	0	0	0	0	0	0	0	0	0	0	0	0	0	0	0	0	0	0	0	0	0	87	0	61	0	0	0
82c506f39de783002367b0919d8242cd	0	0	0	0	0	91	0	0	12	0	0	0	0	0	0	0	0	0	20	0	0	0	0	0	0	0	0	0	0	0	0	0	0	0	0	0	24	0	0	0
d3c7684c33b9c9f4c3f2761dfd46661e	0	0	0	0	0	0	0	23	0	0	0	0	0	0	0	0	0	0	0	0	0	0	0	0	0	124	0	0	0	0	0	0	0	0	0	0	0	0	0	0
4f510d4f4816d2bf2debbc79ffc533f1	0	0	33	6	0	0	12	0	0	0	0	4	0	0	0	0	0	0	0	0	0	0	0	0	0	0	0	0	0	0	0	37	0	53	0	0	2	0	0	0
b4bc25fec35b6216cbddfed45d598609	0	0	0	0	147	0	0	0	0	0	0	0	0	0	0	0	0	0	0	0	0	0	0	0	0	0	0	0	0	0	0	0	0	0	0	0	0	0	0	0
98d95a9d975940db8d94df7fa98d24ec	0	0	0	68	0	0	0	0	0	0	0	0	0	0	0	0	0	0	0	41	0	0	0	0	0	0	0	38	0	0	0	0	0	0	0	0	0	0	0	0
5c2736e4feabd6f1f0c958a8697a84e9	100	0	0	0	0	0	0	0	0	0	0	0	0	0	0	0	0	0	0	21	0	0	0	0	26	0	0	0	0	0	0	0	0	0	0	0	0	0	0	0
937cfdb1180c349c42429b299d99deca	0	0	0	0	0	0	0	0	0	0	0	0	0	0	0	0	0	78	0	68	0	0	0	0	0	0	0	0	0	0	0	0	0	0	0	0	0	0	0	0
7281a65d0f2e882b84f543e16fde1362	0	0	0	0	146	0	0	0	0	0	0	0	0	0	0	0	0	0	0	0	0	0	0	0	0	0	0	0	0	0	0	0	0	0	0	0	0	0	0	0
164ab5f6c9800f2e70dd5e9cb7115c0b	0	0	0	0	0	0	0	0	0	0	0	0	0	0	0	0	0	0	0	0	0	0	0	0	0	0	0	0	0	146	0	0	0	0	0	0	0	0	0	0
b6afd65a4916e791c5c2ade21e92cae2	0	0	0	0	0	0	0	0	0	0	0	0	0	0	0	0	0	0	0	0	0	0	0	0	0	0	43	0	0	0	0	0	0	0	35	0	68	0	0	0
e19b32fb5641f64dfb6f171a481cd664	0	0	0	0	0	0	0	0	0	0	0	0	0	0	0	0	0	0	0	0	0	0	0	0	0	0	0	0	0	0	0	0	0	0	0	0	0	0	146	0
55ef90efae5b4e189f21b8807efbc345	0	0	0	0	0	0	0	0	75	0	70	0	0	0	0	0	0	0	0	0	0	0	0	0	0	0	0	0	0	0	0	0	0	0	0	0	0	0	0	0
cc3f30c61caf29d782c1751abc5f1c36	47	0	33	14	0	0	9	11	0	0	0	0	0	0	0	0	0	0	11	0	0	0	0	7	0	0	0	0	0	0	0	3	0	10	0	0	0	0	0	0
e3938d913c6c8e1eb538cfa5f5c51ff4	0	0	0	0	0	0	0	0	0	0	0	0	0	0	0	0	0	0	0	0	0	0	0	0	0	0	6	0	18	7	0	0	34	15	0	30	15	0	0	20
d81bc841f01407616e68eee83ea764f2	0	0	0	0	0	0	0	0	0	0	0	0	0	0	0	0	0	0	0	0	0	36	0	0	0	0	0	0	0	0	0	109	0	0	0	0	0	0	0	0
02da6fddded5c1c14bea2c1b55823322	0	0	0	0	0	0	0	0	0	0	0	54	0	22	69	0	0	0	0	0	0	0	0	0	0	0	0	0	0	0	0	0	0	0	0	0	0	0	0	0
c06692ae595c726961182083f1330345	0	0	0	0	0	0	0	0	0	0	0	0	0	0	0	0	0	64	0	0	80	0	0	0	0	0	0	0	0	0	0	0	0	0	0	0	0	0	0	0
c9e49dec70444b9784ddd3024f63777d	0	69	0	26	0	0	0	49	0	0	0	0	0	0	0	0	0	0	0	0	0	0	0	0	0	0	0	0	0	0	0	0	0	0	0	0	0	0	0	0
b4f398e23d98fb499501b079847a36fa	0	0	0	0	0	0	0	0	0	0	0	0	0	0	0	0	0	0	0	0	0	0	0	0	0	0	0	0	0	0	0	0	0	0	71	0	73	0	0	0
eb3d0643dac0f35e4af0a32f3ca38c9a	0	0	0	0	0	0	0	0	0	0	0	0	0	0	0	0	0	0	0	0	0	0	0	0	0	0	0	0	0	0	0	0	0	0	144	0	0	0	0	0
7f3cf90540b32284ddc33bbe10d1b6b0	0	0	0	0	0	0	0	0	0	0	0	0	0	0	0	0	0	7	0	0	0	0	0	136	0	0	0	0	0	0	0	0	0	0	0	0	0	0	0	0
fd1ce0ec42fc4a69d792e11c7b57f6d7	0	0	0	0	0	0	0	143	0	0	0	0	0	0	0	0	0	0	0	0	0	0	0	0	0	0	0	0	0	0	0	0	0	0	0	0	0	0	0	0
799a40b2ec00542781197166b2e77f88	0	0	0	0	0	10	0	0	0	0	0	0	0	0	9	0	0	0	0	0	0	0	0	124	0	0	0	0	0	0	0	0	0	0	0	0	0	0	0	0
ec6190a1aca9810fa0081841efd76f81	0	0	0	0	0	0	0	0	0	0	0	0	0	0	0	0	0	0	0	0	0	0	0	0	0	0	0	0	0	0	0	0	143	0	0	0	0	0	0	0
e8598c13d0ffb4570a1c0b8a13bdc93f	0	0	0	0	0	22	0	0	0	0	0	0	0	0	0	0	42	16	0	0	11	0	0	0	0	0	0	0	0	0	0	0	0	0	2	23	0	26	0	0
5b5ad29c19134c5e31d765001b1969cc	0	7	0	0	15	0	4	0	0	6	0	3	6	0	0	3	0	12	0	0	3	2	0	0	0	0	27	0	25	0	0	3	15	0	0	4	5	2	0	0
e4b8db4e56cac01372bd650830fb4606	0	0	0	0	0	0	0	0	0	0	0	0	0	0	0	0	0	142	0	0	0	0	0	0	0	0	0	0	0	0	0	0	0	0	0	0	0	0	0	0
5bdb2ac353127cd55b0edc0da340f948	0	0	33	0	109	0	0	0	0	0	0	0	0	0	0	0	0	0	0	0	0	0	0	0	0	0	0	0	0	0	0	0	0	0	0	0	0	0	0	0
68caa899b72218b86ff513f945f4b847	0	0	0	0	0	0	0	0	0	0	0	0	0	0	0	0	0	0	0	0	0	0	0	0	0	0	142	0	0	0	0	0	0	0	0	0	0	0	0	0
ca66b36a9b58068ddbba4d0f4fcb9097	0	0	0	0	0	0	0	0	0	0	0	0	0	0	0	0	0	0	0	0	0	0	0	0	0	0	85	0	0	0	0	0	0	0	57	0	0	0	0	0
68f0161c8e77939fc2f600875d494b95	0	0	15	0	0	7	10	0	8	15	0	0	9	16	2	4	0	3	6	0	0	0	0	0	0	0	13	0	7	0	0	4	0	0	4	3	2	0	13	0
d8eb7b0ac66168e7672ad920bb1a0e88	0	0	0	0	0	0	38	0	0	29	0	0	0	15	0	0	0	0	0	0	0	0	18	0	0	41	0	0	0	0	0	0	0	0	0	0	0	0	0	0
d11bf667cdca0fc8170ac13415149750	0	0	0	0	0	0	141	0	0	0	0	0	0	0	0	0	0	0	0	0	0	0	0	0	0	0	0	0	0	0	0	0	0	0	0	0	0	0	0	0
0f22708e8843d4e6b5a23aa2ae3731ac	0	0	0	0	0	0	0	0	0	0	0	0	0	0	0	0	0	0	0	0	0	0	0	0	0	0	0	0	0	0	0	0	0	0	0	63	0	78	0	0
5a2d68b896bb22dfb6afec15ee9ffcc7	0	0	0	0	0	0	0	0	0	0	0	0	0	0	0	0	0	0	0	0	0	0	0	0	0	0	0	0	0	0	0	0	0	0	48	0	93	0	0	0
ec62fe8ec66ae84e8a976031574fb531	0	0	0	0	0	0	0	0	0	0	0	0	0	0	0	0	0	0	0	0	0	0	0	0	0	0	0	0	0	0	0	81	0	60	0	0	0	0	0	0
dbd3cdcbe28436413b600cd599c23d81	0	0	0	0	0	0	0	0	0	0	0	0	0	0	141	0	0	0	0	0	0	0	0	0	0	0	0	0	0	0	0	0	0	0	0	0	0	0	0	0
994ddf6e979e984e61d5989e34e8da6a	0	0	0	0	0	0	140	0	0	0	0	0	0	0	0	0	0	0	0	0	0	0	0	0	0	0	0	0	0	0	0	0	0	0	0	0	0	0	0	0
0601993d7d5937adc1559a4f4899627e	17	0	15	0	0	14	0	0	0	0	0	0	0	0	0	22	0	0	20	0	0	0	0	0	0	0	0	0	0	0	0	0	0	0	20	0	32	0	0	0
31b80d8147e39ab3abe060084b3f8d73	0	0	0	0	140	0	0	0	0	0	0	0	0	0	0	0	0	0	0	0	0	0	0	0	0	0	0	0	0	0	0	0	0	0	0	0	0	0	0	0
5ed3c7539051c635846b6b46e0536635	0	22	0	0	0	0	0	0	0	0	0	32	0	0	0	0	32	0	0	19	0	35	0	0	0	0	0	0	0	0	0	0	0	0	0	0	0	0	0	0
562b9f19428a046eb17af56791880718	0	0	0	0	0	0	0	0	0	0	0	0	0	0	0	0	0	0	0	0	0	0	0	0	0	0	0	0	0	0	0	0	36	0	28	31	18	10	0	17
73436217f65c4ee3cedd78c55c0775f2	0	0	0	0	0	0	0	0	0	0	0	0	0	0	0	0	0	0	0	0	0	0	0	0	0	0	0	0	0	0	0	0	0	0	0	0	47	0	93	0
eb5617c738e7cd71896cd1eb843beb79	0	0	0	0	0	0	76	0	0	0	0	0	0	0	0	0	0	0	0	0	0	0	0	0	0	0	0	0	0	0	0	0	0	0	0	0	0	63	0	0
d45f7bf5834020fa9567a6e9cbfeed13	0	0	0	0	0	0	0	0	0	0	0	0	0	0	0	0	0	0	0	0	0	0	139	0	0	0	0	0	0	0	0	0	0	0	0	0	0	0	0	0
621c27962b1216825f2b75aa90aac578	0	0	0	0	0	0	0	0	0	0	0	0	0	139	0	0	0	0	0	0	0	0	0	0	0	0	0	0	0	0	0	0	0	0	0	0	0	0	0	0
703bc3de96a250a6a301416f20a94cf2	0	0	0	0	0	0	0	0	0	0	0	0	139	0	0	0	0	0	0	0	0	0	0	0	0	0	0	0	0	0	0	0	0	0	0	0	0	0	0	0
da209dd761275839330efe10011e2ed5	0	0	0	0	0	0	0	138	0	0	0	0	0	0	0	0	0	0	0	0	0	0	0	0	0	0	0	0	0	0	0	0	0	0	0	0	0	0	0	0
1811aaa8d49fe605c8e3c53ce6cab314	0	0	0	0	138	0	0	0	0	0	0	0	0	0	0	0	0	0	0	0	0	0	0	0	0	0	0	0	0	0	0	0	0	0	0	0	0	0	0	0
bbfce96d085af3a86451ec0cf9f614f1	114	0	0	0	0	0	0	0	0	0	0	0	0	0	0	0	0	0	0	0	0	0	0	0	0	24	0	0	0	0	0	0	0	0	0	0	0	0	0	0
6724c390cb160aa61a7609d8c890c1de	0	0	0	0	0	0	0	0	0	0	0	0	0	0	0	0	0	0	0	0	0	0	0	0	0	0	0	0	0	0	0	0	24	12	19	28	23	10	8	14
1b7d926418decd5cb271f2d67e108d19	0	0	0	0	0	0	0	0	0	0	0	0	0	0	0	0	0	0	0	0	0	0	0	0	17	17	39	0	19	18	0	28	0	0	0	0	0	0	0	0
2bc0a0d8259ae62cd4d6a3e6328644b4	0	0	0	0	0	0	0	0	0	0	0	0	0	0	0	0	0	0	0	0	0	0	0	0	0	0	0	0	0	138	0	0	0	0	0	0	0	0	0	0
914976bd109883cb2f4076cd99dbfc94	0	0	0	0	0	0	0	0	0	0	0	0	0	0	0	138	0	0	0	0	0	0	0	0	0	0	0	0	0	0	0	0	0	0	0	0	0	0	0	0
7eb8b9508040731784cfd1e6bd4ae0d7	0	0	0	0	0	0	0	0	0	0	0	0	0	0	0	0	0	0	0	0	0	0	0	0	0	0	0	0	0	0	0	0	0	0	49	0	89	0	0	0
bce4d5d1bb627bc2d2f03fdd09cb6ae5	0	0	0	0	0	0	0	0	0	0	0	84	54	0	0	0	0	0	0	0	0	0	0	0	0	0	0	0	0	0	0	0	0	0	0	0	0	0	0	0
01245be4e8b4e9df5dc82fa5b8c49b3b	0	0	0	0	12	0	0	0	0	0	0	0	17	0	0	0	0	91	0	0	0	0	0	0	0	0	0	0	0	0	0	0	0	0	0	0	17	0	0	0
944d454586bd0b71c8e83a0c582d40b4	0	0	0	0	0	0	0	0	0	0	0	0	0	0	0	0	0	12	0	0	115	0	0	0	0	10	0	0	0	0	0	0	0	0	0	0	0	0	0	0
2064f619e9d74573d10e55167ef86266	0	0	0	9	9	0	0	0	0	0	0	0	0	0	14	0	19	0	0	0	0	0	0	0	0	0	0	0	0	0	0	21	25	0	18	22	0	0	0	0
e46492f647e5a62c52befdf1b0196474	0	0	43	0	0	0	0	0	0	0	0	0	0	0	0	94	0	0	0	0	0	0	0	0	0	0	0	0	0	0	0	0	0	0	0	0	0	0	0	0
1befaef58cb95999e65c279556f915d5	0	0	0	0	0	0	0	0	0	0	0	0	0	0	0	0	0	0	0	137	0	0	0	0	0	0	0	0	0	0	0	0	0	0	0	0	0	0	0	0
6bc78df0c09b8ae38d15ee2d196a938d	0	0	0	0	0	0	0	0	0	31	0	11	8	0	0	24	9	0	0	4	50	0	0	0	0	0	0	0	0	0	0	0	0	0	0	0	0	0	0	0
8800dcfdefedc529c121807ba00a826b	0	0	0	0	0	0	0	0	0	0	0	0	0	0	0	0	17	0	0	0	0	0	0	0	0	0	66	0	0	0	0	0	0	0	54	0	0	0	0	0
cc1b2e6096db2c7aac77922f436b9662	0	0	0	0	0	0	0	0	0	0	0	0	0	0	0	0	0	0	0	0	11	0	0	74	0	0	0	0	52	0	0	0	0	0	0	0	0	0	0	0
6b77d3f78f53562a0b90cdd6b9b01965	0	0	0	0	0	0	0	0	0	0	0	0	0	0	0	0	0	0	0	0	0	137	0	0	0	0	0	0	0	0	0	0	0	0	0	0	0	0	0	0
496b0a2f5c21f0961ecde8fee53820a3	0	0	0	0	0	0	0	0	0	0	0	0	0	0	0	0	0	0	0	0	0	137	0	0	0	0	0	0	0	0	0	0	0	0	0	0	0	0	0	0
37d0e39429bf54b85111b621b1aeee3b	0	0	0	0	0	0	0	0	0	0	0	0	0	0	0	0	0	0	0	0	0	0	0	0	0	0	0	0	0	0	0	79	0	58	0	0	0	0	0	0
eb17dec7fea82bc17e3a6e09cdd7ff5a	0	0	0	0	0	0	0	0	0	0	0	0	0	137	0	0	0	0	0	0	0	0	0	0	0	0	0	0	0	0	0	0	0	0	0	0	0	0	0	0
a97d5290e6bbada552c3f31f5f97123d	0	0	0	0	0	0	0	0	136	0	0	0	0	0	0	0	0	0	0	0	0	0	0	0	0	0	0	0	0	0	0	0	0	0	0	0	0	0	0	0
c870d98f157175c76cf8b2874a643e04	0	0	0	0	0	0	0	0	0	0	0	0	38	0	0	0	0	0	0	41	0	0	0	0	57	0	0	0	0	0	0	0	0	0	0	0	0	0	0	0
6f96eedcdda15d446427d5210034134c	0	0	0	0	0	0	0	0	0	0	0	0	0	0	0	0	0	0	0	0	0	0	0	0	0	0	0	0	0	0	0	0	0	0	0	0	19	0	0	117
dc26b51c334785ef4312b9288adf8ce0	0	0	0	0	0	0	0	0	0	0	0	0	0	0	0	0	0	0	0	0	0	0	0	0	0	26	44	0	0	0	0	0	0	0	37	0	29	0	0	0
06f9caaf552cca9e8bb8e67230bc83f5	0	0	0	0	0	0	0	0	0	0	0	0	0	0	0	0	0	0	0	0	0	0	0	0	136	0	0	0	0	0	0	0	0	0	0	0	0	0	0	0
cb3617f7e982c3371f4c84bfa450390d	0	0	0	0	0	0	0	0	0	0	0	0	0	0	0	0	0	0	0	0	136	0	0	0	0	0	0	0	0	0	0	0	0	0	0	0	0	0	0	0
9a769b3329a9c5ce6f7345b259a7193a	0	0	0	0	0	0	0	0	0	0	0	0	0	0	0	0	0	0	0	0	0	0	0	0	0	0	0	0	0	0	0	0	79	57	0	0	0	0	0	0
3474d5251fcf4230ff8572b33b0d71fb	0	0	0	0	0	0	0	0	0	0	0	0	0	0	0	0	0	0	0	0	0	0	0	0	0	0	0	0	0	0	0	0	136	0	0	0	0	0	0	0
20351bf5ba2c2f0440c6ea0fe4b1b0e3	0	0	0	0	0	0	0	0	0	0	0	0	0	0	0	0	0	0	0	0	0	0	0	0	0	0	0	0	0	0	0	0	136	0	0	0	0	0	0	0
3d97e8225d74d2723faed58ac6aa221b	0	0	0	0	0	0	0	0	0	0	0	0	0	0	0	0	0	0	0	0	0	0	0	0	0	0	0	0	0	0	0	0	136	0	0	0	0	0	0	0
0aff98a2d34186789ba705cd915faa45	0	0	0	0	0	0	0	13	12	0	0	0	0	0	0	30	0	0	0	0	0	0	0	0	0	0	0	0	0	0	0	30	24	0	0	0	0	0	0	26
becd8488d5c722efbb395eea7aa2b7a2	0	7	0	0	0	0	0	128	0	0	0	0	0	0	0	0	0	0	0	0	0	0	0	0	0	0	0	0	0	0	0	0	0	0	0	0	0	0	0	0
9f2829c8a3aea87e6ef168851e18f199	0	0	0	0	0	0	97	0	0	0	0	0	0	0	0	0	0	0	38	0	0	0	0	0	0	0	0	0	0	0	0	0	0	0	0	0	0	0	0	0
9d7b1da90fd43e9cb7f965060150ef9a	14	0	0	6	0	0	0	0	0	0	0	0	5	6	0	23	0	0	0	0	8	6	0	0	0	0	0	0	0	0	0	0	53	2	0	7	0	5	0	0
fc32fa6e97922714d30386f1dac1c473	0	0	0	0	0	0	0	0	0	0	0	0	0	0	0	0	0	0	55	0	0	0	0	0	0	0	0	0	0	0	0	0	80	0	0	0	0	0	0	0
0e8bc97b3b6003e64d81ee7bab83c8a5	0	0	0	0	0	0	0	0	0	0	0	0	0	0	0	0	0	0	0	0	0	0	0	0	0	0	0	0	0	0	0	0	48	27	36	0	0	0	0	24
404fa435afbf629050260a25b1f610cb	0	0	0	0	0	0	0	0	0	0	0	0	0	0	0	0	0	0	0	0	0	0	0	0	0	0	55	0	0	0	0	0	0	0	24	0	56	0	0	0
6f8dd8a00050af98125fb9f04245798c	0	0	0	0	0	0	0	0	0	56	0	0	47	0	0	0	0	0	0	0	32	0	0	0	0	0	0	0	0	0	0	0	0	0	0	0	0	0	0	0
ede8a90b7803e9a724233711c4550678	0	0	0	0	0	0	0	0	0	0	0	0	0	0	0	0	0	0	0	0	0	0	0	0	0	0	0	0	0	0	0	0	135	0	0	0	0	0	0	0
731a52633d62f86c3e07f940867a14f6	0	0	0	0	0	0	0	0	0	135	0	0	0	0	0	0	0	0	0	0	0	0	0	0	0	0	0	0	0	0	0	0	0	0	0	0	0	0	0	0
148adb7bda9bbeaad23b68a08903364e	45	0	0	0	0	0	0	0	29	0	45	0	0	0	0	0	0	12	0	0	0	0	0	0	0	3	0	0	0	0	0	0	0	0	0	0	0	0	0	0
d0fec9617bbcf9f14c3fe310c200314c	34	0	100	0	0	0	0	0	0	0	0	0	0	0	0	0	0	0	0	0	0	0	0	0	0	0	0	0	0	0	0	0	0	0	0	0	0	0	0	0
e62052673aa0a4c140abc86c06247493	0	0	0	0	0	0	0	0	0	0	0	0	0	0	0	0	0	0	0	0	0	0	0	0	134	0	0	0	0	0	0	0	0	0	0	0	0	0	0	0
9baf10a7cc501089a3a7bfca392526de	0	0	0	0	0	0	0	0	0	0	0	0	0	0	0	0	0	0	0	0	0	0	0	0	0	0	0	0	0	0	0	0	0	0	0	0	46	88	0	0
7ffe019f52f4c8a4318698f52da6fe4f	0	0	0	0	0	0	0	0	0	0	0	0	0	0	0	0	0	0	0	0	0	0	0	0	0	0	0	0	0	0	0	78	0	56	0	0	0	0	0	0
69d794ea5a65d2dc0f3690227cce5a6c	31	0	0	0	0	26	0	0	0	0	0	0	0	0	0	6	14	0	0	0	0	13	0	0	0	0	0	0	0	0	0	0	43	0	0	0	0	0	0	0
3475fcb58ea78a75282d0080b900b15f	0	0	54	0	0	0	0	0	0	0	0	0	0	0	0	0	0	0	0	0	0	0	0	4	0	75	0	0	0	0	0	0	0	0	0	0	0	0	0	0
82151e40d60457974791ac5d9a133f79	0	0	0	0	0	0	0	0	0	0	0	0	0	0	0	0	0	0	0	0	0	0	0	0	133	0	0	0	0	0	0	0	0	0	0	0	0	0	0	0
925ccfaf2308a19208f011d79ca8dd6c	0	0	0	0	0	0	0	0	0	0	0	0	0	0	0	0	0	0	0	0	0	0	0	0	0	0	0	0	0	0	0	0	133	0	0	0	0	0	0	0
dc715f6246a28add3ffedc02de5d3e71	0	0	0	0	0	0	0	0	0	0	0	0	133	0	0	0	0	0	0	0	0	0	0	0	0	0	0	0	0	0	0	0	0	0	0	0	0	0	0	0
5ddf9d7e41d8f50a651430f2a64b9cc7	0	0	0	0	0	0	0	18	0	0	0	21	0	0	0	14	0	0	0	12	0	0	11	0	0	0	21	0	0	0	0	16	0	0	14	0	5	0	0	0
222de14d38c2121f061a4fe48dd9784b	0	41	0	0	0	0	0	75	0	0	0	0	0	0	0	16	0	0	0	0	0	0	0	0	0	0	0	0	0	0	0	0	0	0	0	0	0	0	0	0
6e70ff609056db346e622b1914d76a9c	0	0	0	0	92	0	0	0	0	0	0	0	0	0	0	0	0	0	0	0	0	0	0	0	0	0	0	0	0	0	0	0	0	0	16	0	24	0	0	0
6819d77f317c8c7dbd97acc56fdf5d5f	5	0	0	127	0	0	0	0	0	0	0	0	0	0	0	0	0	0	0	0	0	0	0	0	0	0	0	0	0	0	0	0	0	0	0	0	0	0	0	0
e1b0c930d56e7a930c9840991318e313	0	0	0	21	0	0	0	0	0	0	0	11	0	0	0	0	37	0	4	5	0	21	0	0	0	0	0	0	0	0	0	0	0	0	0	19	0	14	0	0
edf97c45cf848cfda11d7ad4e4103315	0	0	0	0	0	0	0	0	0	0	0	0	0	0	0	0	0	0	0	0	0	0	0	0	0	0	0	0	0	132	0	0	0	0	0	0	0	0	0	0
fc8a9adaa60a1a684662e8402ad3be0b	0	0	0	0	0	0	0	0	0	0	0	0	0	0	0	132	0	0	0	0	0	0	0	0	0	0	0	0	0	0	0	0	0	0	0	0	0	0	0	0
96225eed0f3623be6a9ff6c015416245	0	0	0	0	0	0	0	0	0	132	0	0	0	0	0	0	0	0	0	0	0	0	0	0	0	0	0	0	0	0	0	0	0	0	0	0	0	0	0	0
2eaac2b8ee740c6d644da58598c5c025	0	0	0	0	0	0	0	0	0	0	0	0	0	0	0	0	0	131	0	0	0	0	0	0	0	0	0	0	0	0	0	0	0	0	0	0	0	0	0	0
cbb494a94a15d74bd03092691029e56a	0	0	0	0	0	41	0	0	0	0	0	0	0	0	0	19	46	0	0	25	0	0	0	0	0	0	0	0	0	0	0	0	0	0	0	0	0	0	0	0
dbe016c1518678a948f9d28258b35f9a	0	0	0	0	29	0	0	0	0	0	0	4	37	0	0	0	0	0	0	0	0	0	0	0	0	0	0	0	25	0	0	0	0	0	0	0	36	0	0	0
da5c9cdf17ca7a84732a3a0bd7c579cb	0	0	0	0	12	0	0	0	0	0	0	0	0	0	7	0	0	0	0	0	0	0	0	0	79	0	0	0	0	0	0	0	0	0	16	0	17	0	0	0
e8622d6b14406de3007be50ad6a88c78	0	0	0	16	0	0	0	0	0	0	0	23	0	0	0	0	0	0	0	26	0	0	0	0	0	0	0	22	0	0	0	0	0	0	0	44	0	0	0	0
b7bcb8044d19b6f942fb507ee6e7427c	41	0	0	0	0	0	0	0	0	0	0	0	0	0	0	0	0	0	0	0	90	0	0	0	0	0	0	0	0	0	0	0	0	0	0	0	0	0	0	0
acdfa9fe0f8349b573096117d62a6581	0	0	0	0	0	0	0	0	0	0	0	0	0	0	0	0	0	0	0	131	0	0	0	0	0	0	0	0	0	0	0	0	0	0	0	0	0	0	0	0
6d1cc07c8a459291cc45bf18c98ca219	0	0	0	0	0	0	0	0	0	0	0	0	0	0	0	0	0	0	0	0	0	0	0	0	0	0	0	0	0	0	0	0	0	0	52	0	79	0	0	0
7bf1df6db7d5f6cdb2e18081099faed7	0	0	0	0	0	0	0	0	0	0	0	0	0	0	131	0	0	0	0	0	0	0	0	0	0	0	0	0	0	0	0	0	0	0	0	0	0	0	0	0
399d2101f75563baa5806e8d9c4e5efb	0	0	0	0	0	0	0	0	0	0	0	0	0	0	0	0	0	130	0	0	0	0	0	0	0	0	0	0	0	0	0	0	0	0	0	0	0	0	0	0
bfbc1fca2f46706d7374cc154966f163	0	0	0	0	0	0	0	0	29	0	0	0	0	0	0	0	0	0	0	0	0	0	0	0	0	0	0	101	0	0	0	0	0	0	0	0	0	0	0	0
4e6e10d5f8bb0157e72ee89219cf095b	0	0	0	0	0	0	0	0	0	0	0	0	0	0	0	0	0	0	0	0	0	0	0	0	0	0	0	0	0	130	0	0	0	0	0	0	0	0	0	0
94cc192d7f4055e5b4d608ebcbdcf7dd	0	0	0	0	0	0	0	0	0	0	0	0	0	0	0	0	0	0	0	0	0	0	0	0	0	0	0	0	130	0	0	0	0	0	0	0	0	0	0	0
9cb5564a416f2e32b57a7a8b485f0c0e	0	0	0	0	0	0	0	0	0	0	0	0	0	0	0	0	0	0	0	0	0	0	0	0	0	0	130	0	0	0	0	0	0	0	0	0	0	0	0	0
4f2c280a38cd95dd2e0ae9da2054ec95	0	0	0	0	0	0	0	0	0	0	0	0	0	0	0	0	0	0	0	0	0	0	0	0	0	0	0	0	0	0	0	59	0	71	0	0	0	0	0	0
04148628ef89c487375cb99c4eb5439a	0	5	0	0	5	0	0	6	5	0	2	3	3	9	9	4	0	0	3	11	0	0	7	8	0	0	0	0	9	0	4	7	12	4	5	8	0	0	0	0
7dd41fc4a8b6484b60debe67b284dad3	0	0	0	0	0	0	0	129	0	0	0	0	0	0	0	0	0	0	0	0	0	0	0	0	0	0	0	0	0	0	0	0	0	0	0	0	0	0	0	0
9942c083ff5e14e35a4774fadb48d2cd	34	5	31	23	0	0	15	0	0	0	0	0	0	0	0	6	0	0	0	0	0	0	0	0	0	0	0	9	0	0	0	6	0	0	0	0	0	0	0	0
9598b05b34a81a4c45b657a0ef241da9	0	0	0	0	0	0	40	0	0	0	0	0	0	0	0	0	0	0	89	0	0	0	0	0	0	0	0	0	0	0	0	0	0	0	0	0	0	0	0	0
3f9b4022e9198643111a8c0008938b0a	0	0	0	0	0	0	0	0	0	0	0	0	0	0	0	0	0	0	0	0	0	0	0	0	0	0	0	0	0	129	0	0	0	0	0	0	0	0	0	0
5abc5b3b810d2cbd2e6203e6cb56da7a	0	0	0	0	0	0	0	0	0	0	0	0	0	0	0	0	0	0	0	0	0	129	0	0	0	0	0	0	0	0	0	0	0	0	0	0	0	0	0	0
8e3d04f1338929b69726c38d84ea9fb7	0	0	0	0	0	0	128	0	0	0	0	0	0	0	0	0	0	0	0	0	0	0	0	0	0	0	0	0	0	0	0	0	0	0	0	0	0	0	0	0
fddc32a2184463839a8d60ea57901c41	0	128	0	0	0	0	0	0	0	0	0	0	0	0	0	0	0	0	0	0	0	0	0	0	0	0	0	0	0	0	0	0	0	0	0	0	0	0	0	0
467c3fcf169308a3b69648e0a21e181d	0	0	0	0	0	0	0	0	0	0	0	0	0	0	0	0	0	0	0	0	0	29	0	0	0	0	0	0	0	0	0	31	68	0	0	0	0	0	0	0
780972b62cf736a1afd917d6ac05e741	0	0	0	0	0	0	0	0	0	0	0	0	0	0	0	0	0	0	0	0	0	0	0	0	0	0	0	0	0	0	0	71	0	57	0	0	0	0	0	0
ee71b243551e06ce6a4ef6432639f010	0	0	0	0	0	0	0	0	0	0	0	0	0	0	0	0	0	0	0	0	0	0	0	0	0	0	0	0	0	0	0	66	0	62	0	0	0	0	0	0
bf2b0967b15e6331cee65721713a3c93	0	0	58	0	0	0	0	0	0	0	0	0	0	0	0	14	0	0	0	0	0	0	0	0	0	0	0	0	0	0	0	0	55	0	0	0	0	0	0	0
d4f0ba14f65e896542ba8c8413f4d5e8	14	0	0	0	0	0	0	0	0	0	0	0	0	0	0	0	0	0	0	0	0	0	0	0	0	0	0	0	0	0	0	14	90	9	0	0	0	0	0	0
44245a0a028079f4b93a6f058d23c348	0	0	0	0	0	0	0	0	0	0	0	0	0	0	0	0	5	0	55	0	0	0	67	0	0	0	0	0	0	0	0	0	0	0	0	0	0	0	0	0
8178e9279e4e62570e2b324c942411af	0	0	0	0	0	0	0	0	0	0	0	0	0	0	0	0	0	0	0	0	0	0	0	0	0	0	60	0	0	0	0	0	0	0	22	0	45	0	0	0
f108ddacfb91b2f58d7a711a9173b8e4	0	0	0	0	0	0	0	0	0	0	0	0	0	0	0	0	0	10	0	0	0	0	0	0	0	0	0	0	0	0	0	0	0	0	0	49	0	67	0	0
236a3db0aa5318ab7114500ad67cb1ea	0	126	0	0	0	0	0	0	0	0	0	0	0	0	0	0	0	0	0	0	0	0	0	0	0	0	0	0	0	0	0	0	0	0	0	0	0	0	0	0
4f6c0877a0793215f731c3dc819cd7be	0	0	0	0	0	0	0	0	0	0	0	0	0	0	0	0	0	0	0	0	0	0	0	0	0	0	0	26	0	0	0	0	100	0	0	0	0	0	0	0
904ddfe5a4ec6ab94511a700bb75b8f3	0	0	0	0	0	0	0	0	0	0	0	0	0	0	0	0	0	0	0	0	0	0	0	0	0	0	0	0	0	0	0	126	0	0	0	0	0	0	0	0
eb47d96d3367475847e612881c1b141a	0	0	0	0	0	0	0	0	125	0	0	0	0	0	0	0	0	0	0	0	0	0	0	0	0	0	0	0	0	0	0	0	0	0	0	0	0	0	0	0
eb769871809579702b8ca3a74a405f98	0	0	0	0	0	0	0	0	125	0	0	0	0	0	0	0	0	0	0	0	0	0	0	0	0	0	0	0	0	0	0	0	0	0	0	0	0	0	0	0
507bdece61c2f28daf96fc128e6bfa74	0	54	0	22	0	0	0	11	0	0	0	0	0	0	0	12	0	0	0	26	0	0	0	0	0	0	0	0	0	0	0	0	0	0	0	0	0	0	0	0
7ac520f9df2e515a03ef43062cd85810	0	0	0	0	0	0	0	0	0	0	0	0	0	0	0	0	0	0	0	0	0	0	0	0	0	0	0	0	0	0	0	0	86	0	0	0	0	0	0	39
2afb8daa0d7ecba5c03d4e744379f665	0	0	0	0	0	0	0	0	0	0	0	0	0	0	0	0	0	0	0	0	0	0	0	0	0	0	0	0	0	125	0	0	0	0	0	0	0	0	0	0
45661268a9887d724919e09c0498b1ae	0	0	0	0	0	0	0	0	0	0	0	0	0	0	0	0	0	0	0	0	0	0	0	0	0	0	48	0	0	0	0	0	0	0	32	0	45	0	0	0
9f47663c6b5ee1108a3d61e7aeb49eb4	0	0	0	0	0	0	0	0	0	0	0	0	0	0	0	0	0	0	0	0	0	0	0	0	0	0	125	0	0	0	0	0	0	0	0	0	0	0	0	0
98a416fcd659ebf1ed1d02faf2c1811c	0	0	0	0	0	0	0	0	0	0	0	0	0	125	0	0	0	0	0	0	0	0	0	0	0	0	0	0	0	0	0	0	0	0	0	0	0	0	0	0
9a492637962d1a0386d5442f19b9a741	0	0	0	0	0	0	0	0	0	0	0	0	0	125	0	0	0	0	0	0	0	0	0	0	0	0	0	0	0	0	0	0	0	0	0	0	0	0	0	0
d244f6106dfe72376f711135543fa268	0	0	0	0	0	0	0	0	0	0	125	0	0	0	0	0	0	0	0	0	0	0	0	0	0	0	0	0	0	0	0	0	0	0	0	0	0	0	0	0
816636304a83b2779ec1197ef7e108e8	0	0	2	0	0	0	0	0	9	6	8	6	8	6	0	0	0	6	0	9	0	0	6	8	0	0	4	10	7	5	4	0	0	0	0	8	0	0	5	7
bfd06916981062272508bf3ebbfbdddc	15	0	0	0	0	0	0	0	0	0	0	0	49	0	0	0	0	0	0	0	60	0	0	0	0	0	0	0	0	0	0	0	0	0	0	0	0	0	0	0
41ece122ac97774e6591de40c04d5f1b	0	0	0	0	0	0	0	0	0	0	0	0	0	124	0	0	0	0	0	0	0	0	0	0	0	0	0	0	0	0	0	0	0	0	0	0	0	0	0	0
ca5f0a15594337e24656afbb633c1f28	0	0	0	0	0	0	0	0	0	0	0	0	0	0	0	0	0	123	0	0	0	0	0	0	0	0	0	0	0	0	0	0	0	0	0	0	0	0	0	0
bf1ac9d5605ead69898296bef2994d54	0	0	0	0	0	7	0	0	0	0	0	0	6	0	0	6	0	2	0	0	14	0	0	0	3	0	71	0	6	0	0	0	8	0	0	0	0	0	0	0
76e8c5bb1c4b3e69de17017f29af8136	0	13	0	0	0	0	0	62	0	0	0	20	0	0	0	0	0	0	0	28	0	0	0	0	0	0	0	0	0	0	0	0	0	0	0	0	0	0	0	0
e498ab1aa28968975e96457c4be1a4d0	0	0	0	0	0	0	0	0	0	0	0	0	14	0	0	0	0	0	19	0	11	0	0	0	0	0	0	0	0	0	50	12	0	17	0	0	0	0	0	0
0f5dfe421363541834dd23e74150ff2b	0	0	0	0	0	0	0	0	0	0	0	0	0	0	0	17	0	0	0	0	0	0	0	0	0	0	0	0	0	0	0	0	0	0	0	55	0	51	0	0
3875e5706dd96d674f1f6c5fc9bc9538	0	0	0	0	0	0	0	0	0	0	0	0	0	0	0	0	0	0	0	0	0	0	0	0	0	0	0	0	0	0	0	0	0	0	0	63	0	60	0	0
b7b09664d7e622b03afee27dd6de6ef2	0	0	0	0	0	0	0	0	0	0	0	0	0	0	0	0	0	0	0	0	0	0	0	0	0	0	0	0	0	0	0	0	123	0	0	0	0	0	0	0
2238f4343848229787c46f34cac0d8a6	0	0	0	0	0	122	0	0	0	0	0	0	0	0	0	0	0	0	0	0	0	0	0	0	0	0	0	0	0	0	0	0	0	0	0	0	0	0	0	0
6a08c24bbee103a6f7975560a826f7e1	0	0	0	0	0	0	0	0	0	0	0	0	0	0	0	0	0	0	0	122	0	0	0	0	0	0	0	0	0	0	0	0	0	0	0	0	0	0	0	0
7bd89f842570aefdf908f164b4c5e20f	0	0	0	0	0	0	0	0	0	0	0	0	0	0	0	0	0	0	0	0	0	0	0	0	0	0	0	0	0	122	0	0	0	0	0	0	0	0	0	0
6f85a0399cbcf8c183dc0e0920fcd6b2	0	0	0	0	0	0	0	0	0	0	0	0	0	0	0	0	0	0	0	0	0	0	0	0	0	0	0	0	0	0	0	0	0	0	0	58	0	64	0	0
6df557129b73c3f43d12b9d2a6d3b20d	0	0	0	0	0	0	0	0	0	0	122	0	0	0	0	0	0	0	0	0	0	0	0	0	0	0	0	0	0	0	0	0	0	0	0	0	0	0	0	0
635774dad9aede1d0643762d550d5a87	0	0	0	0	0	0	38	0	0	48	0	0	0	0	0	0	0	0	35	0	0	0	0	0	0	0	0	0	0	0	0	0	0	0	0	0	0	0	0	0
e1621a68ef33d8435c244e1c543677e4	0	62	0	0	0	0	0	0	0	0	0	59	0	0	0	0	0	0	0	0	0	0	0	0	0	0	0	0	0	0	0	0	0	0	0	0	0	0	0	0
5ffeadb2c29e7e5ad2da6f1e92751537	121	0	0	0	0	0	0	0	0	0	0	0	0	0	0	0	0	0	0	0	0	0	0	0	0	0	0	0	0	0	0	0	0	0	0	0	0	0	0	0
f73e452e0edb0c648e6c8d57080e7b96	0	0	0	0	0	0	0	0	0	0	0	0	0	0	0	0	0	0	0	19	0	0	0	60	18	0	0	0	0	0	0	0	0	0	0	0	24	0	0	0
be167a7d93e3be1828a8820615b94b0f	0	0	0	0	0	0	0	0	0	0	0	0	0	0	0	0	0	0	0	0	0	0	0	0	0	0	0	121	0	0	0	0	0	0	0	0	0	0	0	0
622f94228fb13bee95492d5c65319ec9	0	0	0	0	0	0	0	0	0	0	0	0	0	0	0	0	0	0	0	0	0	0	0	0	0	0	0	0	0	0	0	0	0	0	52	0	69	0	0	0
c937abb48d0d4ba44dc0928e3ec56bf8	24	0	0	0	0	49	0	0	0	0	0	0	0	0	0	0	0	32	0	7	0	8	0	0	0	0	0	0	0	0	0	0	0	0	0	0	0	0	0	0
15c86bcf50b39d4ac8da4a0bf0f1e841	8	0	0	21	0	0	60	0	0	0	31	0	0	0	0	0	0	0	0	0	0	0	0	0	0	0	0	0	0	0	0	0	0	0	0	0	0	0	0	0
0fc0aedfb57aef1b86c6688d7a872f0c	0	0	15	0	0	15	0	0	0	0	0	0	0	0	0	0	0	0	0	15	0	0	0	0	0	0	40	0	0	0	0	0	0	0	0	13	0	0	22	0
73e2faa3de9272853d23ba5c85a735b9	0	0	0	0	0	0	0	0	0	0	0	0	0	0	0	0	0	0	0	120	0	0	0	0	0	0	0	0	0	0	0	0	0	0	0	0	0	0	0	0
491931b4f36f14a30179a21094c8f7b6	0	0	0	0	0	0	0	0	0	0	0	0	0	0	0	0	0	0	0	0	0	0	0	0	0	0	44	0	0	0	0	0	0	0	0	0	76	0	0	0
1682e26380f7e52ab218014040f761e4	0	0	0	0	0	0	0	0	0	0	0	0	0	0	0	0	0	0	0	0	18	0	0	0	0	0	0	0	0	0	0	0	0	0	0	0	0	0	102	0
43fb53d0b84aeb51f45c9b435e4862e9	0	0	0	0	0	0	0	0	0	0	0	0	45	0	0	0	0	0	0	0	0	0	0	0	0	0	0	0	0	0	0	0	0	0	0	0	75	0	0	0
48818e9c56ef442c7d5643fe2a6a3616	0	0	0	0	0	0	0	0	0	0	0	0	0	0	0	0	0	0	0	0	0	0	0	0	0	0	0	0	0	0	0	0	120	0	0	0	0	0	0	0
ce7d63aa8dc126da2a3bc70f8d4018b2	0	48	0	21	0	0	0	50	0	0	0	0	0	0	0	0	0	0	0	0	0	0	0	0	0	0	0	0	0	0	0	0	0	0	0	0	0	0	0	0
dd9748dcf69a5e4161adf70ac92cf9d0	0	0	0	0	0	109	0	0	0	0	0	0	0	0	0	0	0	0	0	0	0	0	0	0	0	0	0	0	0	0	0	0	0	0	0	0	0	10	0	0
57568e53ff199a900a8bbc9b4b921090	0	0	0	0	0	0	0	0	0	35	0	0	0	0	0	47	0	0	0	0	0	0	0	0	0	0	0	0	0	0	0	0	0	0	0	0	0	0	0	37
e39a7bd4ba6e4a04e6533cf08f1e08a6	0	0	0	0	0	0	0	0	0	0	0	0	0	0	0	0	0	0	0	0	0	28	0	0	0	0	0	0	0	91	0	0	0	0	0	0	0	0	0	0
3ca53903eabce6ddb11f1a8b8e99c40b	0	0	0	0	0	0	0	0	0	0	0	0	0	0	0	0	0	0	0	0	99	6	0	0	0	0	9	0	0	0	0	0	0	5	0	0	0	0	0	0
bd08b6df4d40af0b40e6fe4fae0f9f66	0	0	0	0	0	0	0	0	0	0	0	0	0	0	0	0	0	0	0	0	0	0	0	0	0	0	0	0	0	0	0	0	119	0	0	0	0	0	0	0
1469f87e492523889966e2a60049a4ae	0	0	0	0	0	0	0	0	0	0	0	0	0	0	119	0	0	0	0	0	0	0	0	0	0	0	0	0	0	0	0	0	0	0	0	0	0	0	0	0
f0996a41f8bc99b1e18695c554c8ce27	0	0	0	0	0	0	0	0	0	0	0	0	0	0	0	0	0	8	0	110	0	0	0	0	0	0	0	0	0	0	0	0	0	0	0	0	0	0	0	0
916552006386032e5c8383a1f07a3888	0	0	0	0	0	0	0	0	0	0	0	0	0	0	12	0	0	0	16	3	0	24	0	0	0	11	0	26	0	0	0	0	0	0	8	11	0	7	0	0
ddc0942cd9ad4e5eed9f7d4d536aded9	0	0	0	0	0	0	0	0	0	0	0	0	0	0	0	0	0	0	0	0	0	0	0	0	0	0	22	0	26	0	0	36	0	0	0	0	0	18	0	16
a4b0bcdef03c54d976865dfb84631847	0	0	0	0	0	0	0	0	0	0	0	0	0	0	0	0	0	0	0	0	0	0	0	0	0	0	0	0	0	0	0	0	0	0	0	61	0	57	0	0
a954cc01009711281bcee8d2c0bac884	0	0	0	0	0	0	0	0	0	0	0	0	0	0	0	0	0	0	0	0	0	0	0	0	0	0	0	0	0	0	0	0	0	0	0	48	0	70	0	0
fa1d1858ac222b1f304fc29ac8c129d0	0	0	0	0	0	0	117	0	0	0	0	0	0	0	0	0	0	0	0	0	0	0	0	0	0	0	0	0	0	0	0	0	0	0	0	0	0	0	0	0
2fa9e889a8009251f3272c5a450c4caf	0	0	0	0	117	0	0	0	0	0	0	0	0	0	0	0	0	0	0	0	0	0	0	0	0	0	0	0	0	0	0	0	0	0	0	0	0	0	0	0
2be5c035b18ed94712d3b0544e61355a	0	0	0	0	0	0	0	0	0	0	0	0	0	0	0	0	0	0	0	0	0	0	0	0	0	0	57	0	0	0	0	0	0	0	0	0	60	0	0	0
c09d90b3adac073de94c6fadb49937b0	0	0	0	0	0	0	0	0	0	0	0	0	0	0	0	0	0	0	0	0	0	0	0	0	0	0	0	0	0	0	0	0	0	0	0	0	0	0	117	0
1e1a4d6ed354f5a041d1f56c731c4e2d	0	0	0	0	0	0	0	0	0	0	0	0	0	0	0	0	0	0	0	0	0	0	0	0	0	0	0	0	0	0	0	0	0	0	47	0	70	0	0	0
e66c43286d9805f423c8e26bd20abf10	0	0	0	0	0	0	0	0	116	0	0	0	0	0	0	0	0	0	0	0	0	0	0	0	0	0	0	0	0	0	0	0	0	0	0	0	0	0	0	0
d8e6036a15db00cfd2fe3e82eba570ae	0	0	0	0	0	0	0	0	0	0	0	0	0	0	0	0	0	0	0	116	0	0	0	0	0	0	0	0	0	0	0	0	0	0	0	0	0	0	0	0
dda7cad10fffb13cf71ae269d3f193c4	0	0	0	0	0	0	0	0	0	51	0	0	0	34	0	0	0	0	0	0	0	0	31	0	0	0	0	0	0	0	0	0	0	0	0	0	0	0	0	0
70a3b7b54d7b0b00cd63dc534a3c620b	0	0	0	0	0	0	0	0	0	0	0	0	0	0	0	0	0	0	0	0	0	0	0	0	0	0	0	0	0	0	0	0	0	116	0	0	0	0	0	0
9d6cd7200603ca08129c42b33c2ae45d	0	0	0	0	0	0	0	0	0	0	0	0	0	0	0	0	0	0	0	0	0	0	0	0	0	0	0	0	0	0	0	86	0	30	0	0	0	0	0	0
fae175b2fcf8303947c4c6260ad57d4c	0	6	6	6	0	0	0	0	7	0	9	6	7	5	0	6	0	0	12	8	0	10	12	10	0	0	5	0	0	0	0	0	0	0	0	0	0	0	0	0
9330c4948de053d343d8fe3887bcc368	0	0	115	0	0	0	0	0	0	0	0	0	0	0	0	0	0	0	0	0	0	0	0	0	0	0	0	0	0	0	0	0	0	0	0	0	0	0	0	0
9e19bf2d79667b0ad1603ef14448cc8f	0	0	0	0	0	0	0	0	0	0	0	0	0	0	0	0	0	0	0	0	0	0	0	0	0	0	11	0	0	0	0	0	24	8	10	17	12	13	8	12
6d341c5469596249a45f3648744f26ce	0	0	0	0	0	0	0	0	0	0	0	0	0	0	0	0	0	0	0	0	0	0	0	0	0	0	0	0	0	115	0	0	0	0	0	0	0	0	0	0
7f3c5e53795691c63d5c0b56da9e231d	0	0	0	0	0	0	0	0	0	0	0	0	0	0	0	0	0	0	0	0	0	0	0	0	0	0	0	0	115	0	0	0	0	0	0	0	0	0	0	0
8a5f0f6a2b67ce1efaf8940684074156	0	0	0	0	0	0	0	0	0	0	94	0	0	0	0	0	0	0	0	0	0	0	0	0	0	0	2	0	0	0	0	0	0	0	0	15	0	4	0	0
228e55ed5626d1fc326a6add84f11cca	0	0	0	0	0	0	0	0	0	0	0	0	0	0	115	0	0	0	0	0	0	0	0	0	0	0	0	0	0	0	0	0	0	0	0	0	0	0	0	0
5321141807ad07a6351d3e1147a536cd	0	0	0	0	0	0	0	0	0	49	66	0	0	0	0	0	0	0	0	0	0	0	0	0	0	0	0	0	0	0	0	0	0	0	0	0	0	0	0	0
1a2ac2d942dbcdbdfe3e6c97e92f0c71	0	0	0	0	0	0	0	0	0	0	0	0	0	0	0	0	24	0	0	0	0	0	0	0	0	0	52	0	0	0	0	0	0	0	12	0	26	0	0	0
928227eb7b0fb2651ce60e9c497cd861	0	0	0	0	0	0	0	0	0	0	0	0	0	0	0	0	0	0	0	0	0	0	0	0	0	44	0	0	0	0	0	0	0	0	29	0	41	0	0	0
6cc2aeb58f9aa63a4aff476f5bae133d	0	0	0	0	0	0	0	0	0	0	0	0	0	0	0	0	0	0	0	0	0	0	0	114	0	0	0	0	0	0	0	0	0	0	0	0	0	0	0	0
0e915823faf6c713272d633d19700dcd	0	0	0	0	0	0	0	0	0	0	0	0	0	0	0	21	0	0	0	0	0	37	0	0	0	0	0	0	0	0	0	0	0	0	0	0	0	0	56	0
4c4f42ed64b10c9e098b94629d48ffdb	0	0	0	0	0	0	0	0	0	0	0	0	0	0	0	0	0	113	0	0	0	0	0	0	0	0	0	0	0	0	0	0	0	0	0	0	0	0	0	0
f104d2e5f3866d9e4c5bb623fd2f28be	0	49	0	0	0	0	0	40	0	0	0	24	0	0	0	0	0	0	0	0	0	0	0	0	0	0	0	0	0	0	0	0	0	0	0	0	0	0	0	0
ddb48ce03e659deaf8eae0e96b06cf5c	0	0	0	0	0	0	0	0	0	0	0	0	0	0	0	0	0	0	0	0	0	12	19	0	0	0	0	0	0	0	0	0	26	10	18	14	0	0	0	14
3077082610f90e6bd97d39fd74ab5281	0	0	0	0	0	0	0	0	0	0	0	0	0	0	0	0	0	0	0	0	0	0	0	0	0	113	0	0	0	0	0	0	0	0	0	0	0	0	0	0
0d148b5cbf5ff881aa9276571b5a7a97	0	0	0	0	0	0	0	0	0	0	0	0	0	0	0	0	0	0	0	0	0	0	0	113	0	0	0	0	0	0	0	0	0	0	0	0	0	0	0	0
5d203e26a26990470488769cd98e1e72	0	0	0	0	0	0	0	0	0	0	0	0	0	0	113	0	0	0	0	0	0	0	0	0	0	0	0	0	0	0	0	0	0	0	0	0	0	0	0	0
455458f56971ef5d0cf0075ac6669384	0	0	0	0	0	0	0	0	0	0	0	0	0	0	113	0	0	0	0	0	0	0	0	0	0	0	0	0	0	0	0	0	0	0	0	0	0	0	0	0
90fb51e1a56241ae033e5c1806939f24	0	0	0	0	17	15	15	11	0	0	0	0	0	0	5	0	0	0	0	0	0	0	7	11	0	0	0	0	0	0	0	6	0	0	0	0	0	0	0	25
3176bdbb073fa98ebe5d318e362757a6	0	8	0	0	10	0	11	0	0	0	0	0	0	0	0	0	0	0	35	0	0	0	0	0	0	0	0	0	0	0	0	0	0	0	0	0	0	0	48	0
4c54b3f9878b0ed3620541c482b1658c	0	0	0	0	0	0	0	0	0	0	0	0	0	0	0	0	0	0	0	112	0	0	0	0	0	0	0	0	0	0	0	0	0	0	0	0	0	0	0	0
9f5d4cac2e98f50fd3e5ae173ae26b66	0	0	0	0	0	0	0	0	0	0	0	0	0	0	0	0	0	0	0	0	0	0	9	0	0	0	0	0	103	0	0	0	0	0	0	0	0	0	0	0
9bb41d684abfd4d0be87025d1418302a	0	0	0	0	0	0	0	0	0	0	0	0	0	0	0	0	0	0	0	0	0	0	0	0	112	0	0	0	0	0	0	0	0	0	0	0	0	0	0	0
6d13bcf5a83435ae13f076342f471e75	0	0	0	0	0	0	0	0	0	0	0	0	0	0	0	0	0	0	0	0	0	0	0	0	0	0	0	0	0	0	0	0	0	0	0	0	57	55	0	0
95da511555fc5a33da73a1c8903ddde2	0	0	0	0	0	0	0	0	0	0	0	0	0	0	0	0	0	0	0	0	0	0	0	0	0	0	0	0	0	0	0	0	0	0	0	0	112	0	0	0
589d8c82da29739b47b055f09cfe0117	0	0	0	0	0	0	0	0	0	0	0	0	0	0	0	0	0	0	0	0	0	0	0	0	0	0	0	0	0	0	0	0	0	0	0	112	0	0	0	0
ff2195e655b2369b97c04fe9dd915263	0	0	0	0	0	0	0	0	0	0	0	0	0	0	0	0	0	0	0	0	0	0	0	0	0	0	0	0	0	0	0	0	0	0	112	0	0	0	0	0
30b81ff11474019d342df79845c4b48e	0	0	0	0	0	13	0	0	0	0	0	0	0	0	0	0	0	98	0	0	0	0	0	0	0	0	0	0	0	0	0	0	0	0	0	0	0	0	0	0
eced9a31beb1f70096852d7cfab737d9	0	0	0	0	111	0	0	0	0	0	0	0	0	0	0	0	0	0	0	0	0	0	0	0	0	0	0	0	0	0	0	0	0	0	0	0	0	0	0	0
37148d09d1de9ef6ae6c3ed69237e336	0	0	0	0	111	0	0	0	0	0	0	0	0	0	0	0	0	0	0	0	0	0	0	0	0	0	0	0	0	0	0	0	0	0	0	0	0	0	0	0
910501cff642f7a03e5630bbcca122cc	0	0	0	111	0	0	0	0	0	0	0	0	0	0	0	0	0	0	0	0	0	0	0	0	0	0	0	0	0	0	0	0	0	0	0	0	0	0	0	0
9c2e9e22d263f4d36f57e11229ce07a4	0	103	0	0	0	0	0	0	0	0	8	0	0	0	0	0	0	0	0	0	0	0	0	0	0	0	0	0	0	0	0	0	0	0	0	0	0	0	0	0
1e1c45d9356da7d8175b54faad5911ea	0	0	0	0	0	0	0	0	0	0	0	0	0	0	0	0	0	0	0	111	0	0	0	0	0	0	0	0	0	0	0	0	0	0	0	0	0	0	0	0
f0e04f257f4d1da1ff48e6f3ed66258c	0	0	0	0	0	0	0	0	0	0	0	0	0	0	0	0	0	0	0	0	0	0	0	0	0	0	111	0	0	0	0	0	0	0	0	0	0	0	0	0
7c94f46638be7401b21a3a4ed898f4e5	0	0	0	0	0	0	110	0	0	0	0	0	0	0	0	0	0	0	0	0	0	0	0	0	0	0	0	0	0	0	0	0	0	0	0	0	0	0	0	0
1f0385a9adfd045a22b8a3cec17c5594	0	0	0	0	0	110	0	0	0	0	0	0	0	0	0	0	0	0	0	0	0	0	0	0	0	0	0	0	0	0	0	0	0	0	0	0	0	0	0	0
9158ab694988e84ec137cfaee88fcd2a	0	0	0	0	0	8	0	0	0	0	0	0	0	0	0	0	0	0	0	0	87	0	0	0	0	0	0	0	0	0	15	0	0	0	0	0	0	0	0	0
7aa2c2b71be346b1854d547c97ed0d94	0	0	0	0	0	0	0	0	0	0	0	0	0	0	0	0	0	0	0	0	0	0	0	0	0	0	0	0	0	110	0	0	0	0	0	0	0	0	0	0
b65f0ae345495616c4355153b37a9695	0	0	0	0	0	0	0	0	0	0	0	0	0	0	3	0	0	0	0	0	0	0	105	0	0	0	0	0	0	0	0	2	0	0	0	0	0	0	0	0
f97e2939ddcc25381c0940f8bc9b7bca	0	0	0	0	0	0	0	0	0	0	0	0	0	0	0	0	0	0	0	0	0	0	0	0	0	0	0	0	0	0	0	0	0	0	0	66	0	44	0	0
0b9be407415682235daf56b9d7690699	0	0	0	0	0	0	0	0	0	0	0	0	0	0	0	0	0	0	0	0	0	0	0	0	0	0	0	0	0	0	0	0	0	0	37	0	73	0	0	0
5472d4c27c3cac3b9b059bc492e8d80c	0	0	0	0	0	0	0	0	0	0	47	0	0	0	63	0	0	0	0	0	0	0	0	0	0	0	0	0	0	0	0	0	0	0	0	0	0	0	0	0
e2da3673e5c546a13bf65b4f74bd674d	0	0	0	0	0	0	0	0	0	0	0	0	0	0	110	0	0	0	0	0	0	0	0	0	0	0	0	0	0	0	0	0	0	0	0	0	0	0	0	0
e1940aa9e4cfc557b1dd78e83b5652c4	0	0	0	0	0	0	0	0	0	0	0	0	110	0	0	0	0	0	0	0	0	0	0	0	0	0	0	0	0	0	0	0	0	0	0	0	0	0	0	0
20a21d583d159e44d6aad754f2d71f8c	0	0	0	0	0	0	0	0	0	0	0	0	0	0	0	0	0	109	0	0	0	0	0	0	0	0	0	0	0	0	0	0	0	0	0	0	0	0	0	0
6252b6a591d9a04a301efb565481d94e	0	0	0	0	0	0	0	0	35	0	0	0	0	0	0	0	0	30	0	44	0	0	0	0	0	0	0	0	0	0	0	0	0	0	0	0	0	0	0	0
1358e300fe6385f7317cc48520a05dde	0	0	0	0	0	0	0	0	0	0	0	0	0	0	0	0	0	0	0	0	0	0	0	0	0	0	0	0	0	0	0	0	0	0	0	0	0	0	0	109
22b848aaf6dff048cc91cd61b15e7be5	0	0	0	0	0	0	0	0	0	0	0	0	0	0	0	0	0	0	0	0	0	0	0	0	0	0	0	0	109	0	0	0	0	0	0	0	0	0	0	0
352b13862592af494c519f3cb16aeeb7	0	0	0	0	0	0	0	0	0	0	0	28	0	0	0	0	0	0	0	0	0	0	0	0	0	81	0	0	0	0	0	0	0	0	0	0	0	0	0	0
c72400cb03850ae3b473d4a4d54058c6	0	0	0	0	0	0	0	0	0	0	0	0	0	0	0	0	0	0	0	0	0	0	0	0	109	0	0	0	0	0	0	0	0	0	0	0	0	0	0	0
599436df00b73725f30011af9e74f869	0	0	0	0	0	0	0	0	0	0	0	0	0	109	0	0	0	0	0	0	0	0	0	0	0	0	0	0	0	0	0	0	0	0	0	0	0	0	0	0
c38b148043ac4be2d8fe46d47fb32a74	0	0	0	0	9	13	0	0	0	0	0	0	9	13	2	0	0	2	4	0	0	20	0	0	0	0	2	0	0	13	0	0	0	0	0	0	6	15	0	0
a5eef8793ddf5fb4b141fbd69429e7c5	0	0	0	5	7	0	4	7	0	0	0	0	0	0	0	0	0	0	0	0	0	0	0	0	0	0	0	0	0	0	0	0	0	0	38	28	0	0	19	0
a58e2fb9fcb53228123b7da8c98a2f5f	0	0	0	0	0	0	26	0	0	0	0	0	0	18	0	0	32	0	0	0	0	0	0	0	32	0	0	0	0	0	0	0	0	0	0	0	0	0	0	0
30d03193dcdfd64b435c0461d60647de	0	0	0	0	48	0	0	0	0	0	0	0	0	0	0	0	0	0	0	0	0	0	0	0	0	0	0	0	0	0	0	0	0	0	0	60	0	0	0	0
e15a827fc825a2b3c5ffcc00f00035c4	0	0	0	0	0	0	0	0	0	0	0	0	0	0	0	0	0	0	0	0	0	0	0	0	31	0	0	0	0	0	0	0	41	0	0	0	18	0	0	18
dfde9ff8bdb0c5570a6c3ed95e402135	0	0	0	0	0	0	0	0	0	0	0	0	0	0	0	0	0	0	0	0	0	0	0	0	0	59	0	0	49	0	0	0	0	0	0	0	0	0	0	0
45877cefae91174866a6ed70f06dabbd	0	0	0	0	0	0	0	0	0	0	0	0	0	0	0	0	0	0	0	0	0	0	0	0	0	0	108	0	0	0	0	0	0	0	0	0	0	0	0	0
fc31a729d9df83d3eab79951eed4ac54	0	0	0	0	0	0	0	0	0	0	0	0	0	0	0	0	0	0	0	0	0	0	0	0	108	0	0	0	0	0	0	0	0	0	0	0	0	0	0	0
def360fb8c06d4acf76d3cc8951852fe	0	0	0	0	0	0	0	0	0	0	0	0	0	0	0	0	0	0	0	0	0	0	0	108	0	0	0	0	0	0	0	0	0	0	0	0	0	0	0	0
3a3737fbe46298c3458c24ad1fe146de	0	0	0	0	0	0	0	0	0	0	0	0	0	0	0	13	0	0	0	0	0	0	0	0	0	0	0	0	0	0	0	0	95	0	0	0	0	0	0	0
bb4510086e2318367c88b9469b0280e3	0	0	0	0	0	0	0	0	0	0	54	0	0	0	0	0	0	0	0	0	0	0	47	0	0	0	0	0	0	0	0	7	0	0	0	0	0	0	0	0
5f71836f9e670b5653423ce62e61a04f	0	0	0	0	0	0	0	0	0	0	0	0	0	0	0	0	0	0	0	0	0	53	0	0	0	0	0	0	0	0	0	0	0	0	0	0	0	0	55	0
ea939f6700513c38a5e518f78d61ede9	0	0	0	0	0	0	0	0	0	0	0	27	0	0	81	0	0	0	0	0	0	0	0	0	0	0	0	0	0	0	0	0	0	0	0	0	0	0	0	0
d55832e381c43c91750656f3d33ecd6f	0	0	0	0	0	0	0	0	0	0	0	14	94	0	0	0	0	0	0	0	0	0	0	0	0	0	0	0	0	0	0	0	0	0	0	0	0	0	0	0
218cfca777a914f546236404771e7e43	0	0	0	0	0	0	0	0	0	0	0	108	0	0	0	0	0	0	0	0	0	0	0	0	0	0	0	0	0	0	0	0	0	0	0	0	0	0	0	0
6888a036239985b0436a03c5a3a80234	0	0	0	0	0	0	0	0	107	0	0	0	0	0	0	0	0	0	0	0	0	0	0	0	0	0	0	0	0	0	0	0	0	0	0	0	0	0	0	0
9a680fd0a3e428c3e75e9e039aa712e6	0	0	0	0	0	0	0	0	0	0	0	0	6	0	4	0	0	0	0	2	0	0	0	0	0	0	11	5	0	0	5	13	25	0	13	9	0	14	0	0
607185f9d3023a739e44b5bcc5b47bbf	0	0	0	0	0	0	0	0	0	0	0	0	0	0	0	0	0	0	0	3	0	0	0	10	6	10	18	14	14	12	0	20	0	0	0	0	0	0	0	0
70ddeb78f94eba88a881251ebca9cd6e	0	0	0	0	0	0	0	0	0	0	0	0	0	0	0	0	51	0	0	0	0	56	0	0	0	0	0	0	0	0	0	0	0	0	0	0	0	0	0	0
8ce166cb08bc9f94056ebb63f73e0a6b	0	0	0	0	0	0	0	0	0	0	0	0	0	0	0	0	0	0	0	0	0	0	0	0	0	0	0	107	0	0	0	0	0	0	0	0	0	0	0	0
f8fc9064df59d6ea3ff9a04da9eef686	0	0	0	0	0	0	0	0	0	0	0	0	89	0	0	0	0	0	0	0	0	0	0	0	0	0	0	0	0	0	0	0	0	0	0	8	0	10	0	0
f87483edb207f35fceeac8344ee875ec	0	0	0	0	0	0	0	0	0	0	0	0	0	0	107	0	0	0	0	0	0	0	0	0	0	0	0	0	0	0	0	0	0	0	0	0	0	0	0	0
4c929563ddeac25e15228e67b95b6609	0	0	0	0	0	0	0	0	0	0	0	0	107	0	0	0	0	0	0	0	0	0	0	0	0	0	0	0	0	0	0	0	0	0	0	0	0	0	0	0
fd18adc94062b7bc32bfaed30272d4ed	4	10	0	0	17	0	0	0	0	0	0	0	21	0	0	6	0	3	0	0	5	0	0	3	0	0	0	0	13	0	0	6	6	0	0	0	12	0	0	0
d166b1eab80029b6c6767b942107ed69	0	0	0	0	0	0	0	106	0	0	0	0	0	0	0	0	0	0	0	0	0	0	0	0	0	0	0	0	0	0	0	0	0	0	0	0	0	0	0	0
e6089cdf62dbc60b315694c714c99138	0	8	9	31	0	0	0	12	0	0	0	0	0	0	0	0	0	0	0	46	0	0	0	0	0	0	0	0	0	0	0	0	0	0	0	0	0	0	0	0
9ddc3328bf3c678809d1933e80d0d786	0	0	0	0	0	0	0	0	0	0	0	0	0	0	0	0	0	0	0	0	0	0	0	0	0	0	0	0	0	0	106	0	0	0	0	0	0	0	0	0
7fd63df69ac0dce7e8724478e3ba855f	0	0	0	0	0	0	0	0	0	0	0	0	0	0	0	0	0	0	0	0	0	0	0	0	0	0	0	0	0	106	0	0	0	0	0	0	0	0	0	0
29d41f7724da8f39aa8dcdf8104add95	0	0	0	0	0	0	0	0	0	0	0	0	0	0	0	0	0	0	0	0	0	0	0	0	0	10	14	9	0	0	0	20	34	19	0	0	0	0	0	0
a1b2ed0df986edd3ee57d6607f3c45cb	0	0	0	0	0	0	0	0	0	0	0	0	0	0	0	0	0	0	0	0	0	0	0	0	0	0	0	106	0	0	0	0	0	0	0	0	0	0	0	0
03f495a4d8f29ad0c151bcfc2924dd37	0	0	0	0	0	0	0	0	0	0	0	0	0	0	0	0	0	0	0	0	0	0	0	0	106	0	0	0	0	0	0	0	0	0	0	0	0	0	0	0
d9d464e21b35e2730dca7b5c022cd521	0	0	0	0	0	0	0	0	0	0	0	0	0	0	0	0	0	0	0	0	0	0	0	0	0	0	0	0	0	0	0	0	0	0	0	62	0	44	0	0
02aabbc60eaa0ce1c89cde4168ebb758	0	0	0	0	0	0	0	0	0	0	0	0	0	0	0	0	0	0	0	0	0	0	0	0	0	0	0	0	0	0	0	0	0	0	39	0	67	0	0	0
3564b8a781893f2846846a003beada88	0	0	0	0	0	0	0	0	24	0	0	0	0	0	0	0	0	0	54	0	0	0	0	0	0	0	27	0	0	0	0	0	0	0	0	0	0	0	0	0
2834e4fbf0c3b106a748b92cdb76933d	0	0	0	0	105	0	0	0	0	0	0	0	0	0	0	0	0	0	0	0	0	0	0	0	0	0	0	0	0	0	0	0	0	0	0	0	0	0	0	0
9eb0807d8ba15555904beae0ac5616d4	0	105	0	0	0	0	0	0	0	0	0	0	0	0	0	0	0	0	0	0	0	0	0	0	0	0	0	0	0	0	0	0	0	0	0	0	0	0	0	0
ff375d651c8dd36ceb449897d230269f	0	0	0	0	0	0	0	0	0	0	0	0	0	0	0	0	0	0	0	0	0	0	0	0	0	0	0	0	0	0	0	0	105	0	0	0	0	0	0	0
4ef2aa29570a6ed3f19370fe016392ce	0	0	0	0	0	0	0	65	0	0	18	0	0	0	0	0	0	21	0	0	0	0	0	0	0	0	0	0	0	0	0	0	0	0	0	0	0	0	0	0
8a9e6f2710f42f20b14d41afc43fed53	0	101	0	0	0	0	0	0	0	0	0	0	0	0	0	0	0	3	0	0	0	0	0	0	0	0	0	0	0	0	0	0	0	0	0	0	0	0	0	0
fd4724d9d4565fa56af1ac1830fdbaac	5	0	0	0	0	0	0	0	0	0	0	0	0	0	0	0	0	12	12	0	7	0	0	0	0	0	13	0	0	0	0	7	48	0	0	0	0	0	0	0
b607cc9ae124edffbea64ac49a31e951	0	0	0	0	0	32	0	0	0	0	0	0	0	0	0	0	0	0	0	72	0	0	0	0	0	0	0	0	0	0	0	0	0	0	0	0	0	0	0	0
ead034c20ec389f7f9d1c917cdc9d39c	0	0	0	0	104	0	0	0	0	0	0	0	0	0	0	0	0	0	0	0	0	0	0	0	0	0	0	0	0	0	0	0	0	0	0	0	0	0	0	0
28e27afddf179b2a8546fd13e941605e	0	0	0	0	0	0	0	0	0	0	0	0	0	0	0	0	0	0	0	0	0	0	0	104	0	0	0	0	0	0	0	0	0	0	0	0	0	0	0	0
0d65f90ddc12afa9e603983fbfd2167e	0	0	0	0	0	0	0	0	0	0	0	0	0	0	0	0	0	0	0	0	0	0	0	14	0	0	0	0	0	0	0	37	0	53	0	0	0	0	0	0
dd382314ac42e5079c6b1d36ccf89db6	0	0	0	0	0	0	0	0	0	0	0	0	0	0	0	0	0	0	0	0	0	0	0	0	0	0	0	0	0	0	0	0	0	0	0	0	0	0	104	0
c221f02699c0f575dbe12bbece56f13d	0	0	0	0	0	0	0	0	0	0	0	0	0	0	0	0	0	0	0	0	0	0	0	0	0	0	0	0	0	0	0	0	0	0	0	48	0	56	0	0
f100017c974c4a8024296247671f780f	0	0	0	0	0	0	0	0	0	0	0	0	0	0	0	0	0	0	0	0	0	0	0	0	0	0	0	0	0	0	0	0	0	0	48	0	56	0	0	0
62c5d3564f0a49a276959a3a5c3aa9bc	0	0	0	0	0	0	0	0	0	0	0	0	0	0	0	0	0	0	0	0	0	0	0	0	0	0	0	0	0	0	0	0	0	0	0	0	104	0	0	0
c65480c588fadb2ba182889abedb218a	0	0	0	0	0	0	0	0	0	0	0	0	0	0	104	0	0	0	0	0	0	0	0	0	0	0	0	0	0	0	0	0	0	0	0	0	0	0	0	0
85c4c13c0da29cb5ba7dbff2b5968608	0	0	0	0	0	0	0	69	0	0	0	0	0	0	0	0	0	34	0	0	0	0	0	0	0	0	0	0	0	0	0	0	0	0	0	0	0	0	0	0
86aad4ed17dea5f01b46b85528e4d336	11	0	0	0	0	0	0	0	20	0	0	0	18	0	0	0	0	0	0	0	54	0	0	0	0	0	0	0	0	0	0	0	0	0	0	0	0	0	0	0
dfac4146b99b49b64715f4e37b3b96c6	0	0	85	0	0	0	0	0	0	0	0	0	0	11	0	0	0	0	2	0	0	0	0	0	0	0	5	0	0	0	0	0	0	0	0	0	0	0	0	0
1544bc8e55567438ef8fb54d62ab30c8	0	0	0	0	0	0	0	0	0	0	0	0	0	0	0	0	0	0	0	0	0	0	0	0	0	0	0	41	0	0	0	62	0	0	0	0	0	0	0	0
07528861f1e746dfe173934633462cb7	0	0	0	0	0	0	0	0	64	0	0	0	0	0	0	0	8	30	0	0	0	0	0	0	0	0	0	0	0	0	0	0	0	0	0	0	0	0	0	0
54d0297beda7490af6eadbb75efbefb1	0	0	0	0	0	0	54	0	0	48	0	0	0	0	0	0	0	0	0	0	0	0	0	0	0	0	0	0	0	0	0	0	0	0	0	0	0	0	0	0
47e1cd99205041c61f09de66e116df81	0	0	0	16	0	0	0	0	0	0	0	11	0	0	0	0	0	0	0	26	0	0	0	0	0	0	0	15	0	0	0	0	0	0	0	34	0	0	0	0
9f2fdf96e4c26e76f46abd21e0027598	0	0	17	0	0	0	0	0	0	0	0	0	0	0	0	0	0	0	0	85	0	0	0	0	0	0	0	0	0	0	0	0	0	0	0	0	0	0	0	0
19296831da35f596d114aa06aefa5913	0	0	0	0	0	0	0	0	0	0	0	0	0	0	0	0	0	0	0	102	0	0	0	0	0	0	0	0	0	0	0	0	0	0	0	0	0	0	0	0
de0c4257febf8052693c4569e2178bca	0	0	0	0	0	0	0	0	0	0	0	0	0	0	0	0	0	0	0	102	0	0	0	0	0	0	0	0	0	0	0	0	0	0	0	0	0	0	0	0
f2dab1c94ed43cc69c6461bc6dc70dcc	0	0	0	0	0	0	0	0	0	0	0	0	0	0	0	0	0	0	0	0	0	0	0	102	0	0	0	0	0	0	0	0	0	0	0	0	0	0	0	0
aa0e4052e5b906f5c2e4b82ae206fa4d	0	0	0	0	0	0	0	0	0	0	38	0	0	0	0	0	0	0	0	0	0	0	0	0	0	0	0	0	0	0	0	0	0	0	25	0	39	0	0	0
c52dc0cea6efd4a5233e8ad4a67e56de	0	0	0	0	0	0	0	0	0	0	0	0	0	0	0	0	0	0	0	0	0	0	0	0	0	0	0	0	0	0	0	0	102	0	0	0	0	0	0	0
9b2324eee053e662d1537537c168e3f6	0	0	0	0	0	0	0	0	0	0	0	0	0	54	48	0	0	0	0	0	0	0	0	0	0	0	0	0	0	0	0	0	0	0	0	0	0	0	0	0
b1c049aeefb630fe2937b155523c6e97	0	0	0	2	0	13	0	0	3	0	0	5	0	9	0	0	0	3	0	0	0	9	0	0	0	0	5	3	5	6	0	9	6	3	0	6	6	8	0	0
ac218806afdfcaad76223efbc61e670c	0	0	60	0	0	0	0	0	0	0	0	0	0	0	0	0	0	0	0	0	0	0	0	0	0	0	0	0	0	41	0	0	0	0	0	0	0	0	0	0
1f4e54ad4f47003078c46b7647a40b20	0	0	0	0	0	0	0	0	0	0	0	0	0	34	0	0	67	0	0	0	0	0	0	0	0	0	0	0	0	0	0	0	0	0	0	0	0	0	0	0
85c3a0d488638376b5c85287282e076a	0	0	0	0	0	0	0	0	0	0	0	0	28	0	0	0	0	0	44	0	0	0	0	0	0	0	0	0	0	0	0	0	29	0	0	0	0	0	0	0
a8b3f296336acae6d8adefb562d86fda	0	0	0	0	0	0	0	0	0	0	0	0	0	0	0	0	0	0	0	0	0	0	0	0	0	0	70	0	0	0	0	0	0	0	0	0	31	0	0	0
576eb1040ed7927263270ca70d37af21	0	0	0	0	0	0	0	0	0	0	0	0	0	0	0	0	0	0	0	0	0	57	0	0	0	0	0	0	0	0	0	0	0	0	0	0	0	0	44	0
c2a38f85f4e2c842a6529de2c03db687	0	0	0	0	0	0	0	0	0	0	0	0	0	0	0	0	0	0	0	0	0	0	0	0	0	0	0	0	0	0	0	0	101	0	0	0	0	0	0	0
9e9c32562a3b6943606981b6d99ef538	0	0	0	0	0	0	0	0	0	0	101	0	0	0	0	0	0	0	0	0	0	0	0	0	0	0	0	0	0	0	0	0	0	0	0	0	0	0	0	0
6190867d76f9c270d10bde1464c67863	0	0	0	0	0	0	0	0	0	0	0	0	0	0	0	0	0	100	0	0	0	0	0	0	0	0	0	0	0	0	0	0	0	0	0	0	0	0	0	0
14420410a26257c5da13b3497c20bea4	0	0	0	0	0	0	0	0	0	0	0	0	0	0	0	0	0	0	0	0	0	0	59	0	0	0	0	0	0	0	41	0	0	0	0	0	0	0	0	0
29e38d2b9b4347c271aa8aee36d400a4	0	0	0	0	0	0	0	0	0	0	0	0	0	0	0	0	0	0	0	0	0	0	0	0	0	20	19	0	0	0	13	31	0	0	0	0	0	0	17	0
6a5a0799612a56dc8fe968796b27525d	0	0	0	0	0	0	0	0	0	0	0	0	0	0	0	0	0	0	0	0	0	0	0	0	0	0	0	0	0	100	0	0	0	0	0	0	0	0	0	0
2be65edc4fb5537fc6bb412482718a1d	0	0	0	0	0	0	0	0	0	0	0	0	0	0	0	0	0	0	0	0	0	0	0	0	100	0	0	0	0	0	0	0	0	0	0	0	0	0	0	0
439144ac18165ddaaafb0e7c8bbc9547	0	0	0	0	0	0	0	0	0	0	0	0	0	0	0	0	0	0	0	0	0	0	0	0	0	0	0	0	0	0	0	0	0	0	0	0	100	0	0	0
474c7d3ac0d6b5582a41075033863991	23	0	0	0	0	0	0	0	0	0	0	0	0	0	0	0	0	42	0	0	0	0	0	0	0	0	0	0	0	0	34	0	0	0	0	0	0	0	0	0
701ba283c3a46eb54fd5a768a0acb3d0	0	0	0	0	0	0	0	0	0	0	0	0	0	0	0	0	0	0	0	0	0	0	0	0	0	0	0	0	0	99	0	0	0	0	0	0	0	0	0	0
45b2afcb389a0fc3a4cc151a0d6ca68d	0	0	0	0	0	0	0	0	0	0	60	0	0	0	0	0	0	0	0	0	0	0	0	0	0	0	0	0	39	0	0	0	0	0	0	0	0	0	0	0
dac6e5464bd6c380b0933a50e5389a3d	0	0	0	0	0	0	0	0	0	0	0	0	0	0	0	0	0	0	0	0	0	0	0	0	0	0	0	99	0	0	0	0	0	0	0	0	0	0	0	0
23b0f6bb16b446f9783effeabaedb75e	0	0	0	0	0	0	0	0	0	0	0	0	0	0	0	0	0	0	0	0	0	0	0	0	0	0	0	0	0	0	0	0	0	0	0	0	99	0	0	0
7a698d83bfaa924756bf81457bc30447	0	0	0	0	0	0	0	0	0	0	0	0	0	0	0	0	0	0	0	0	0	0	0	0	0	0	0	0	0	0	0	59	0	40	0	0	0	0	0	0
cddfecf89e57144506500b054e5a3e19	0	0	0	0	0	90	0	0	0	0	0	0	0	0	0	0	0	8	0	0	0	0	0	0	0	0	0	0	0	0	0	0	0	0	0	0	0	0	0	0
47d35badd336421df46af314c4543329	6	0	6	0	0	4	6	0	0	7	0	0	5	0	0	5	0	3	13	0	2	0	0	0	0	0	7	0	0	0	0	0	22	0	3	0	5	0	4	0
8d28114b6b7b9611d4579bdffac6f11c	0	98	0	0	0	0	0	0	0	0	0	0	0	0	0	0	0	0	0	0	0	0	0	0	0	0	0	0	0	0	0	0	0	0	0	0	0	0	0	0
5cce28eaabf875fd638012dadfa940a8	0	0	0	0	0	0	0	0	0	0	0	0	0	0	0	0	98	0	0	0	0	0	0	0	0	0	0	0	0	0	0	0	0	0	0	0	0	0	0	0
eef1fc2b54f9f09a31fc2968aa228a12	0	0	0	0	0	0	0	0	0	0	0	0	0	0	0	0	0	0	0	0	0	0	0	0	0	0	0	0	0	98	0	0	0	0	0	0	0	0	0	0
4a2a1bdcdf24c8925e5977403e7df1cb	0	0	0	0	0	0	0	0	0	0	0	0	0	0	0	0	0	0	0	0	0	0	0	0	0	0	0	98	0	0	0	0	0	0	0	0	0	0	0	0
f039cdc5cbb3c7bf9cbf6a3c8ebd210d	0	0	0	0	0	0	0	0	0	0	0	0	0	0	0	0	0	0	0	0	0	0	0	0	0	98	0	0	0	0	0	0	0	0	0	0	0	0	0	0
d2fad98a24ed01df613a3d724af96309	0	0	0	0	0	0	0	0	0	0	0	0	0	0	0	0	0	0	0	0	0	0	0	0	98	0	0	0	0	0	0	0	0	0	0	0	0	0	0	0
4c836ffaa8d0740100ba46adaf649a98	0	0	0	0	0	0	0	0	0	0	0	0	0	98	0	0	0	0	0	0	0	0	0	0	0	0	0	0	0	0	0	0	0	0	0	0	0	0	0	0
69b5009f00c9a4d557323f055c664d3f	0	0	0	0	0	59	0	0	0	0	0	0	0	0	0	0	0	38	0	0	0	0	0	0	0	0	0	0	0	0	0	0	0	0	0	0	0	0	0	0
40ef042cb2d7e9e51a8dad360a9c4cd6	0	17	56	0	0	0	0	0	0	0	0	5	0	2	0	0	0	3	0	0	14	0	0	0	0	0	0	0	0	0	0	0	0	0	0	0	0	0	0	0
0f79e90816a3c81af3354745a8fec864	0	0	0	0	0	0	0	0	97	0	0	0	0	0	0	0	0	0	0	0	0	0	0	0	0	0	0	0	0	0	0	0	0	0	0	0	0	0	0	0
d2b99fee757305528493816df321661b	0	0	0	0	0	0	97	0	0	0	0	0	0	0	0	0	0	0	0	0	0	0	0	0	0	0	0	0	0	0	0	0	0	0	0	0	0	0	0	0
6c404862f101e19dd85db18224e7028f	0	0	0	0	0	0	28	0	0	0	33	0	0	0	0	0	0	0	0	0	0	0	0	0	0	0	0	0	0	0	0	21	0	15	0	0	0	0	0	0
fc82fb26aebeaf99fd0d57679acfa8d2	0	17	11	10	0	30	0	0	0	7	7	0	4	0	0	2	9	0	0	0	0	0	0	0	0	0	0	0	0	0	0	0	0	0	0	0	0	0	0	0
a3b59f7c242a3bbab5cfe788bd016fb2	0	67	0	0	0	0	0	0	0	0	0	7	0	0	0	0	0	0	0	23	0	0	0	0	0	0	0	0	0	0	0	0	0	0	0	0	0	0	0	0
ff7f231ead64a8990413d9f5d99808b7	0	0	0	0	0	0	0	0	0	0	0	0	0	0	0	0	0	0	0	0	0	6	0	0	0	0	0	0	0	0	0	91	0	0	0	0	0	0	0	0
cb6e3f3a6b9baf443d6053a16247c077	0	0	0	0	0	0	0	0	0	13	0	0	0	0	0	0	0	0	0	0	0	0	0	0	0	0	0	0	0	0	0	0	0	0	0	0	0	0	84	0
63f41535f83c0a16fd77bdc41f5c9ffe	0	0	0	0	0	0	0	0	0	0	0	0	0	0	0	0	0	0	0	0	97	0	0	0	0	0	0	0	0	0	0	0	0	0	0	0	0	0	0	0
5f4d39682f5bde74531b55ab0e25e573	0	0	0	0	0	0	0	0	0	0	0	0	0	0	0	0	0	0	0	0	97	0	0	0	0	0	0	0	0	0	0	0	0	0	0	0	0	0	0	0
1720d9034687671879e9004ed4a17b94	0	0	0	0	0	0	0	0	0	0	0	0	0	0	0	0	0	0	0	0	0	0	0	0	0	0	0	0	0	0	0	0	0	0	0	0	97	0	0	0
8c9792d61d8ed4da4d32e20f75776c97	0	0	0	0	0	0	0	0	0	0	0	0	0	0	0	0	0	0	0	0	0	0	0	0	0	0	0	0	0	0	0	66	0	31	0	0	0	0	0	0
efe57b3c425aa4cb242e63686dfad70a	0	0	0	0	0	0	0	0	0	0	97	0	0	0	0	0	0	0	0	0	0	0	0	0	0	0	0	0	0	0	0	0	0	0	0	0	0	0	0	0
fd9276855a6e35641fbbd068c02a817b	0	0	0	0	6	0	0	4	17	0	0	0	0	0	0	0	2	58	0	0	9	0	0	0	0	0	0	0	0	0	0	0	0	0	0	0	0	0	0	0
2d2a2eada828b71bdf9cbb11982ce24a	0	0	0	0	0	0	0	0	0	0	0	0	0	0	0	0	0	12	19	20	0	18	21	0	0	0	0	0	0	0	0	0	0	0	0	0	6	0	0	0
f193a2b17b760d61798f2804d9048618	0	0	0	0	0	67	0	6	0	0	0	0	0	0	12	0	0	0	0	0	0	0	0	0	0	0	0	0	11	0	0	0	0	0	0	0	0	0	0	0
6ca82fad95da00957149827b0d411f70	0	0	0	0	0	0	0	0	0	0	0	0	0	0	0	0	0	0	0	96	0	0	0	0	0	0	0	0	0	0	0	0	0	0	0	0	0	0	0	0
6ec6a0fa048b45b17609fe155f716f54	0	0	0	0	0	0	0	0	0	0	0	0	0	0	0	0	0	0	0	0	0	0	0	0	0	0	0	0	0	0	0	0	0	0	0	0	0	0	96	0
8c98fbd3aaff2f00473bd84c89707cd1	0	0	0	0	0	95	0	0	0	0	0	0	0	0	0	0	0	0	0	0	0	0	0	0	0	0	0	0	0	0	0	0	0	0	0	0	0	0	0	0
45693dab582777edc363ae5d91d29c45	0	0	0	0	95	0	0	0	0	0	0	0	0	0	0	0	0	0	0	0	0	0	0	0	0	0	0	0	0	0	0	0	0	0	0	0	0	0	0	0
b150ea000bbcc51750cf6573a5544763	0	0	0	0	0	0	0	0	0	0	0	0	0	0	0	0	0	0	0	0	0	0	0	0	0	0	0	95	0	0	0	0	0	0	0	0	0	0	0	0
254a1290726e219fee2ef9e9e9805e1c	0	0	0	0	0	0	0	0	0	0	0	0	0	0	0	0	0	0	0	0	0	0	0	0	0	0	41	0	0	0	0	0	0	0	27	0	27	0	0	0
71bb3dd7b229e5c82f0377f4953674a4	0	0	0	0	0	0	0	0	0	0	0	0	0	0	0	0	0	0	0	0	0	0	0	0	0	30	0	0	0	0	0	0	0	0	35	30	0	0	0	0
cf88492848f11fd8880a7e00d776354c	0	0	0	0	0	0	0	0	0	0	0	0	0	0	0	0	0	0	0	0	0	0	0	0	0	95	0	0	0	0	0	0	0	0	0	0	0	0	0	0
822605b89a6c4283f6b544a4d7bcc6fe	0	0	0	0	0	0	0	0	0	0	0	0	0	0	0	0	0	0	0	0	0	0	0	0	95	0	0	0	0	0	0	0	0	0	0	0	0	0	0	0
01b0bbd0ad72db7b576ab54737990c4f	0	0	0	0	0	0	0	0	0	0	0	0	0	0	0	0	0	0	0	0	0	0	0	0	0	0	0	0	0	0	0	0	0	0	0	41	0	54	0	0
610e0677318efa814e7c61f401f3364a	0	0	0	0	0	0	0	0	0	0	0	0	0	0	95	0	0	0	0	0	0	0	0	0	0	0	0	0	0	0	0	0	0	0	0	0	0	0	0	0
c3b2f7b2f81f8e1c3f26168bd52865ef	0	0	0	0	0	0	0	0	0	0	0	0	0	95	0	0	0	0	0	0	0	0	0	0	0	0	0	0	0	0	0	0	0	0	0	0	0	0	0	0
39c935ecaa88c8922cddda1f5cba6163	0	0	0	0	0	0	0	0	0	0	95	0	0	0	0	0	0	0	0	0	0	0	0	0	0	0	0	0	0	0	0	0	0	0	0	0	0	0	0	0
78cad7df409b6ab1bb7b0acaadf0651b	0	0	0	0	0	0	5	8	14	0	0	0	0	0	0	8	11	0	0	0	0	0	7	16	0	0	0	0	0	0	0	9	16	0	0	0	0	0	0	0
7dbc4080fe843f76995d2773a38a5b8f	0	0	0	0	4	0	11	0	0	0	0	8	0	12	0	0	0	0	4	0	0	0	0	4	0	0	0	18	0	27	0	6	0	0	0	0	0	0	0	0
4d213318348da8a182b5c6a16d23b42e	0	0	0	0	0	0	94	0	0	0	0	0	0	0	0	0	0	0	0	0	0	0	0	0	0	0	0	0	0	0	0	0	0	0	0	0	0	0	0	0
1d1b2a8c8fba88a766541d75fd017ec1	0	0	0	0	94	0	0	0	0	0	0	0	0	0	0	0	0	0	0	0	0	0	0	0	0	0	0	0	0	0	0	0	0	0	0	0	0	0	0	0
3d21c5db2edc20842697919092cee7f9	0	0	0	0	69	0	0	0	0	0	0	0	0	0	0	25	0	0	0	0	0	0	0	0	0	0	0	0	0	0	0	0	0	0	0	0	0	0	0	0
5da12a4d4f36f507533a1a692d500bb4	0	0	0	0	0	0	0	0	0	0	0	0	0	53	0	0	0	0	0	0	0	0	0	0	0	0	0	0	0	41	0	0	0	0	0	0	0	0	0	0
b3d062328ddc084c6a479e891d93b284	0	0	0	0	0	0	0	0	0	0	0	0	0	0	0	0	0	0	0	0	0	0	0	0	0	94	0	0	0	0	0	0	0	0	0	0	0	0	0	0
3213452e391ade721625e51cb6cc54a7	0	0	0	0	0	0	0	0	0	0	0	0	0	0	0	0	0	0	0	0	0	0	0	0	94	0	0	0	0	0	0	0	0	0	0	0	0	0	0	0
aa853bd29cf91db316d9d56b9624fdc8	0	0	0	0	0	0	0	0	0	0	0	0	0	0	0	43	0	0	0	0	51	0	0	0	0	0	0	0	0	0	0	0	0	0	0	0	0	0	0	0
b13528926e253c9a25ac1032120e8310	0	0	0	0	0	0	0	0	0	0	0	0	0	0	0	0	0	0	0	0	17	0	0	0	0	0	0	0	0	0	0	0	0	0	0	0	77	0	0	0
49a4c645347f3cf5e686bb9fcbc5a8b0	0	0	0	0	0	0	0	0	0	0	0	0	0	0	0	0	0	0	0	0	0	0	0	0	0	0	0	0	0	0	0	0	0	0	0	43	0	51	0	0
9e0aa03bcaa4c151643de0da7d21ec88	0	0	0	0	0	0	0	0	11	0	0	0	6	0	7	0	0	10	0	9	0	10	0	15	0	0	0	0	0	0	0	0	11	0	7	0	0	0	0	7
e5424d58ff3be60b6e277203b8e76ee6	16	0	0	0	0	0	0	0	17	0	0	0	0	0	0	0	15	0	0	0	0	0	0	0	9	0	0	0	0	0	0	0	36	0	0	0	0	0	0	0
b31448bb53506dcbc93ed56b8ab59b42	0	0	0	0	0	0	12	0	0	0	11	0	0	0	0	0	0	0	0	0	3	31	11	0	0	0	0	0	0	0	0	0	4	0	7	0	10	0	4	0
551fca5b60bf232e3525ef8ed68619da	0	0	0	0	0	0	0	0	0	0	0	0	0	0	0	0	0	0	0	93	0	0	0	0	0	0	0	0	0	0	0	0	0	0	0	0	0	0	0	0
3d221aaecc066cd24ad53afc3a473b2a	0	0	0	0	0	0	0	0	0	0	0	0	0	0	0	0	0	0	0	0	0	0	0	0	0	0	0	0	0	0	93	0	0	0	0	0	0	0	0	0
4515e6ddc1bc6e347f97ff64f29ae6c7	0	0	0	0	0	0	0	0	0	0	0	0	0	0	0	0	0	0	0	0	0	0	0	0	0	0	0	0	0	93	0	0	0	0	0	0	0	0	0	0
5f478fe4b4d5a8ff21bae7892d23e51f	0	0	0	0	0	0	0	0	0	0	0	0	0	0	0	0	0	0	0	0	0	0	0	0	0	0	0	0	0	0	0	0	0	0	0	0	0	0	93	0
7fdfd3d2fc0a95b898f5628d1bfa49e7	0	0	0	0	0	0	0	0	0	0	93	0	0	0	0	0	0	0	0	0	0	0	0	0	0	0	0	0	0	0	0	0	0	0	0	0	0	0	0	0
ca7318e35ead9f5c94414b5caed04cd4	0	0	0	0	92	0	0	0	0	0	0	0	0	0	0	0	0	0	0	0	0	0	0	0	0	0	0	0	0	0	0	0	0	0	0	0	0	0	0	0
1cbec4ced8df17e4335311a074d76ceb	0	0	0	0	92	0	0	0	0	0	0	0	0	0	0	0	0	0	0	0	0	0	0	0	0	0	0	0	0	0	0	0	0	0	0	0	0	0	0	0
302d0c822f9e9f8636a78cd2c743b5bb	0	0	0	0	0	0	0	0	0	0	0	0	0	0	0	0	0	0	0	0	0	0	0	0	0	0	92	0	0	0	0	0	0	0	0	0	0	0	0	0
ca2c5a757ad6534a3e13eeb8fd2a9d73	0	0	0	0	0	0	0	0	0	0	0	0	0	0	0	0	0	0	0	0	0	92	0	0	0	0	0	0	0	0	0	0	0	0	0	0	0	0	0	0
3ba5e0b4507ded5fa0b5132a260b8f5f	0	0	0	0	0	0	0	0	0	0	0	0	0	0	0	0	0	0	0	0	0	0	0	0	0	0	0	0	0	0	0	0	0	0	0	0	0	0	92	0
a2a2f203b715d17e1a385a9da07fed75	0	0	0	0	0	0	0	0	0	0	0	0	0	0	92	0	0	0	0	0	0	0	0	0	0	0	0	0	0	0	0	0	0	0	0	0	0	0	0	0
1fcef72c7f3bae3500e4d25b42dcdc82	0	0	0	0	0	0	0	0	0	0	0	0	0	0	92	0	0	0	0	0	0	0	0	0	0	0	0	0	0	0	0	0	0	0	0	0	0	0	0	0
b82810e313e6e2bf61c3aa65d276e9bd	0	0	0	0	0	0	0	91	0	0	0	0	0	0	0	0	0	0	0	0	0	0	0	0	0	0	0	0	0	0	0	0	0	0	0	0	0	0	0	0
5c2436aaa72ac9e06d81ba94864995b0	0	0	0	0	0	0	91	0	0	0	0	0	0	0	0	0	0	0	0	0	0	0	0	0	0	0	0	0	0	0	0	0	0	0	0	0	0	0	0	0
863dea60b6308267cc4585550a162282	0	0	0	0	91	0	0	0	0	0	0	0	0	0	0	0	0	0	0	0	0	0	0	0	0	0	0	0	0	0	0	0	0	0	0	0	0	0	0	0
12a4fe21d2bb7066e65200d7a956f915	0	0	0	0	0	0	0	0	0	0	0	0	0	0	0	0	91	0	0	0	0	0	0	0	0	0	0	0	0	0	0	0	0	0	0	0	0	0	0	0
8fb44dba640d9ac33d26489bc12d0686	0	0	0	0	0	0	0	0	0	0	0	0	0	0	0	0	91	0	0	0	0	0	0	0	0	0	0	0	0	0	0	0	0	0	0	0	0	0	0	0
0395ea2b5a578008699d11e0a44d1d95	0	0	0	0	0	0	0	0	0	0	0	0	0	0	0	0	0	0	0	0	0	91	0	0	0	0	0	0	0	0	0	0	0	0	0	0	0	0	0	0
2d15f7f4c4dd537369e1c62a1d24dd7f	0	0	0	0	0	0	0	0	0	0	0	0	0	0	0	0	0	0	0	0	0	23	0	0	0	0	0	0	0	0	0	37	31	0	0	0	0	0	0	0
ed96c24626064210b6a21384dadfd197	0	0	0	0	0	0	0	0	0	0	0	0	0	0	0	0	0	0	0	0	74	17	0	0	0	0	0	0	0	0	0	0	0	0	0	0	0	0	0	0
12f12c5a9dd56db58f7e477f8e2c86c1	0	0	0	0	0	0	0	0	0	0	0	0	0	0	0	0	0	0	0	0	0	0	0	0	0	0	0	0	0	0	0	0	0	0	38	0	53	0	0	0
0c549bd3372369560066a4564afff3a5	0	0	0	0	0	0	0	0	0	0	0	0	0	34	57	0	0	0	0	0	0	0	0	0	0	0	0	0	0	0	0	0	0	0	0	0	0	0	0	0
14de96d6836352b325d5e2c29d822c46	0	0	0	0	0	0	0	0	0	0	0	42	49	0	0	0	0	0	0	0	0	0	0	0	0	0	0	0	0	0	0	0	0	0	0	0	0	0	0	0
ef1f72e3622b9c98c7811c509bd553eb	0	0	0	18	0	0	0	0	37	0	0	0	0	0	0	0	0	35	0	0	0	0	0	0	0	0	0	0	0	0	0	0	0	0	0	0	0	0	0	0
586c21517c14e5f0399f46a9c00f1edd	0	58	0	0	0	0	0	32	0	0	0	0	0	0	0	0	0	0	0	0	0	0	0	0	0	0	0	0	0	0	0	0	0	0	0	0	0	0	0	0
a82579e40d83faaa102f46a90972bcf5	0	0	0	0	0	0	0	0	0	0	0	0	0	0	0	0	0	0	90	0	0	0	0	0	0	0	0	0	0	0	0	0	0	0	0	0	0	0	0	0
c15011d2c01c2889d630c59323805cb3	0	0	0	0	0	0	0	0	0	0	0	0	0	0	0	0	0	0	90	0	0	0	0	0	0	0	0	0	0	0	0	0	0	0	0	0	0	0	0	0
e8f91188854a0b76f6dbe249803a679a	0	0	0	0	0	0	0	0	0	0	0	0	0	0	0	0	0	0	0	0	0	0	0	0	0	0	0	90	0	0	0	0	0	0	0	0	0	0	0	0
989180d8689b3c91ea62fbe111cfbd41	0	0	0	0	0	0	0	0	0	0	0	0	0	0	0	0	0	0	0	0	0	0	0	0	0	0	90	0	0	0	0	0	0	0	0	0	0	0	0	0
85edf1997073dc7d1e18bf381fd82547	0	0	0	0	0	0	0	0	0	0	0	0	0	0	0	0	0	0	0	0	0	0	0	0	90	0	0	0	0	0	0	0	0	0	0	0	0	0	0	0
a1a3c4579695fff1b487b59232c225ac	0	0	0	0	0	0	0	0	0	41	0	0	0	0	0	49	0	0	0	0	0	0	0	0	0	0	0	0	0	0	0	0	0	0	0	0	0	0	0	0
aabb199cce7ace3e1bc83f1dcdc20996	0	0	0	0	0	0	0	0	0	0	0	0	0	0	0	0	0	0	0	0	0	0	0	0	0	0	0	0	0	0	0	0	0	0	43	0	47	0	0	0
0fca880aaf4786cec61be5e6fd21aa56	0	0	0	0	0	0	0	0	0	0	0	0	0	0	0	0	0	0	0	0	0	0	0	0	0	0	0	0	0	0	0	0	0	0	0	35	55	0	0	0
fd35586674b274c23a34bb5fc8041707	0	0	0	0	0	0	0	0	0	0	0	0	0	0	0	0	0	0	0	0	0	0	0	0	0	0	0	0	0	0	0	0	0	0	40	0	50	0	0	0
cfc8adc67f157096dd8d68a0511af8cf	0	0	0	0	0	0	0	0	0	21	69	0	0	0	0	0	0	0	0	0	0	0	0	0	0	0	0	0	0	0	0	0	0	0	0	0	0	0	0	0
27e1b3bb529108621d625641e1651aac	0	24	0	0	7	0	0	32	0	0	0	0	0	0	0	0	0	26	0	0	0	0	0	0	0	0	0	0	0	0	0	0	0	0	0	0	0	0	0	0
373772eda01c7bea8519a20d68b08482	0	0	0	0	0	0	0	0	34	0	0	0	0	0	0	0	0	0	0	0	0	0	0	0	0	0	0	0	0	0	55	0	0	0	0	0	0	0	0	0
6ffb9dd096e9fc806b4e5f9ad6037eb5	0	26	0	0	0	0	0	63	0	0	0	0	0	0	0	0	0	0	0	0	0	0	0	0	0	0	0	0	0	0	0	0	0	0	0	0	0	0	0	0
a6633e572930e169f8c07813c3b3cf31	6	0	26	6	0	0	8	0	0	0	4	0	0	3	4	7	0	0	8	0	0	0	0	0	0	0	0	4	0	0	6	0	0	0	0	4	0	3	0	0
cfc4dcea6608b7cf23173fd8725d9304	0	0	0	0	89	0	0	0	0	0	0	0	0	0	0	0	0	0	0	0	0	0	0	0	0	0	0	0	0	0	0	0	0	0	0	0	0	0	0	0
a579d3deee2e33574e0534cc31e5c0d6	0	0	38	0	0	0	0	0	0	0	0	0	0	0	0	0	0	0	0	0	0	0	0	0	0	0	0	0	0	51	0	0	0	0	0	0	0	0	0	0
e61500e1da9521e9d332bd43fdf29f32	0	89	0	0	0	0	0	0	0	0	0	0	0	0	0	0	0	0	0	0	0	0	0	0	0	0	0	0	0	0	0	0	0	0	0	0	0	0	0	0
fa6ca59112ad4eec9ecc01241072f04e	70	0	0	0	0	0	0	0	0	0	0	0	0	0	0	0	0	0	0	0	19	0	0	0	0	0	0	0	0	0	0	0	0	0	0	0	0	0	0	0
8e537f06625ed5658d531ee3d443b321	0	0	0	0	0	0	0	0	0	0	0	0	0	0	0	0	89	0	0	0	0	0	0	0	0	0	0	0	0	0	0	0	0	0	0	0	0	0	0	0
14d399606c20153349e5c04a2d89c41f	0	0	0	0	0	0	0	0	0	0	0	0	0	0	0	0	0	0	0	0	0	0	0	0	0	0	0	0	0	89	0	0	0	0	0	0	0	0	0	0
c592e051b59de8bf33476975e068a832	0	0	0	0	0	0	0	0	0	0	0	0	0	0	0	0	0	0	0	0	0	0	0	0	0	0	0	0	89	0	0	0	0	0	0	0	0	0	0	0
bfadcb0106e96dfa25122fd99ec5c0c3	0	0	0	0	0	0	0	0	0	0	0	0	0	8	0	0	0	0	0	0	0	0	10	0	0	5	3	0	0	0	0	30	0	33	0	0	0	0	0	0
772417d918a2c8d9cde80e1f7c2d912a	0	0	0	0	0	0	0	0	0	0	0	0	0	0	0	89	0	0	0	0	0	0	0	0	0	0	0	0	0	0	0	0	0	0	0	0	0	0	0	0
8ff39510c2191472704d1c18869adb77	0	0	0	0	0	0	0	0	0	0	0	0	0	0	0	0	0	0	0	0	0	0	0	0	0	0	0	0	0	0	0	0	0	0	0	0	89	0	0	0
fb3d2c9ee8b5c062ea6f13edd7090214	0	0	0	0	0	0	0	0	0	0	0	0	0	0	0	0	0	0	0	0	0	0	0	0	0	0	0	0	0	0	0	0	0	0	0	0	89	0	0	0
19d5557fd6cb1445ac151d35a837508b	0	0	0	0	0	0	0	0	0	0	0	0	0	0	0	0	0	0	0	0	0	0	0	0	0	0	0	0	0	0	0	44	0	45	0	0	0	0	0	0
7164b749628b5aa54b0f1d8153779b92	0	0	0	0	0	0	0	0	0	0	0	0	0	0	89	0	0	0	0	0	0	0	0	0	0	0	0	0	0	0	0	0	0	0	0	0	0	0	0	0
dce54383ef070ec149b0321adea4ce49	0	0	0	0	0	0	0	0	0	0	89	0	0	0	0	0	0	0	0	0	0	0	0	0	0	0	0	0	0	0	0	0	0	0	0	0	0	0	0	0
7763bc1d7c0b388acc5955e7ac6bce25	0	0	0	0	0	0	0	0	17	0	12	0	12	13	0	15	0	6	0	0	0	7	6	0	0	0	0	0	0	0	0	0	0	0	0	0	0	0	0	0
9fdc439cd8116c66dcaa4511c8a514a0	34	0	0	0	0	0	0	0	17	0	0	0	0	0	0	0	0	0	0	0	37	0	0	0	0	0	0	0	0	0	0	0	0	0	0	0	0	0	0	0
2f8283d566ab18326516bece7be2750a	0	24	4	24	0	0	0	36	0	0	0	0	0	0	0	0	0	0	0	0	0	0	0	0	0	0	0	0	0	0	0	0	0	0	0	0	0	0	0	0
bebbaab245610038d33d5813ef3d757a	0	0	59	0	0	0	9	0	0	0	0	20	0	0	0	0	0	0	0	0	0	0	0	0	0	0	0	0	0	0	0	0	0	0	0	0	0	0	0	0
63f847400866945373ba68a02e9624ad	0	0	0	0	0	0	88	0	0	0	0	0	0	0	0	0	0	0	0	0	0	0	0	0	0	0	0	0	0	0	0	0	0	0	0	0	0	0	0	0
35cff2e61783dee40afef327e1165f98	0	0	0	88	0	0	0	0	0	0	0	0	0	0	0	0	0	0	0	0	0	0	0	0	0	0	0	0	0	0	0	0	0	0	0	0	0	0	0	0
da73fa82cffc0b7ba46bcd9de6d84668	0	0	11	0	0	0	0	0	0	0	11	0	0	0	0	0	0	0	0	0	0	0	0	0	0	0	41	0	0	0	0	0	0	0	25	0	0	0	0	0
cc9658cd2074bc40d533d7b7eaf0ab68	0	0	88	0	0	0	0	0	0	0	0	0	0	0	0	0	0	0	0	0	0	0	0	0	0	0	0	0	0	0	0	0	0	0	0	0	0	0	0	0
3cb24db364989de6fa792f59a5b3fc04	0	0	0	0	0	0	0	0	0	0	0	0	0	0	0	0	0	0	0	0	0	0	0	0	0	0	0	0	0	88	0	0	0	0	0	0	0	0	0	0
842e167ca5e526c612abcf35b8fe13f0	0	0	0	0	0	0	0	0	0	0	0	0	0	0	0	0	0	0	0	0	0	0	0	0	0	0	0	0	88	0	0	0	0	0	0	0	0	0	0	0
7fcda846a92535be47d0ae3679a19185	0	0	0	0	0	0	0	0	0	0	0	0	0	0	0	0	0	0	0	0	0	0	88	0	0	0	0	0	0	0	0	0	0	0	0	0	0	0	0	0
2a1e2ad3d203df5f7572b335f8d26547	0	0	0	0	0	0	0	0	0	0	0	0	0	0	0	0	0	0	0	0	0	88	0	0	0	0	0	0	0	0	0	0	0	0	0	0	0	0	0	0
0fc5363a8fa57a9d5618a15c7d73d6d3	0	0	0	0	0	0	0	0	0	0	0	0	0	0	0	0	0	0	0	0	0	88	0	0	0	0	0	0	0	0	0	0	0	0	0	0	0	0	0	0
3c4c6b69c9e3e4952e088df1b9e944b4	0	0	0	0	0	0	0	0	0	0	0	0	0	0	0	0	0	0	0	0	0	0	0	0	0	0	0	0	0	0	0	0	0	64	0	0	0	0	24	0
bd5303dd33f8853d353030814d6efc8f	0	0	0	0	0	0	0	0	0	0	0	0	0	0	0	0	0	0	0	0	0	0	0	0	0	0	0	0	0	0	0	0	0	0	0	0	0	0	88	0
9bddb5ea50c036953265c4915a026702	0	0	0	0	0	0	0	0	0	0	0	0	0	0	0	0	0	0	0	0	33	0	0	0	0	0	0	0	0	0	0	0	0	0	0	0	55	0	0	0
d91a8eec1a779e17e97f171191ef923b	0	0	0	0	0	0	0	0	0	0	88	0	0	0	0	0	0	0	0	0	0	0	0	0	0	0	0	0	0	0	0	0	0	0	0	0	0	0	0	0
434b8db29239b962f86bc91fa4c7ab4d	0	0	0	0	0	0	0	0	0	0	88	0	0	0	0	0	0	0	0	0	0	0	0	0	0	0	0	0	0	0	0	0	0	0	0	0	0	0	0	0
ceb5f985f2dc16ee0a431daf99593dce	0	0	0	0	0	0	0	0	0	32	0	0	0	0	0	0	0	55	0	0	0	0	0	0	0	0	0	0	0	0	0	0	0	0	0	0	0	0	0	0
7a0f944267656f8e8c102bd53cfb8804	4	0	0	0	0	43	0	0	15	0	0	0	0	0	0	0	0	0	0	0	25	0	0	0	0	0	0	0	0	0	0	0	0	0	0	0	0	0	0	0
1da8bcbe9d589e6efa07012eea42cde5	0	20	0	0	0	0	0	67	0	0	0	0	0	0	0	0	0	0	0	0	0	0	0	0	0	0	0	0	0	0	0	0	0	0	0	0	0	0	0	0
416f4fbf78df046117a4df9b05758bf2	0	0	0	0	0	0	75	0	0	0	0	0	0	0	0	0	0	0	0	12	0	0	0	0	0	0	0	0	0	0	0	0	0	0	0	0	0	0	0	0
7b1ac930f6b5a1a1b62ea9b8378ce979	0	0	0	0	11	0	12	0	0	36	0	0	0	0	0	0	0	0	0	0	0	0	0	0	0	0	0	0	0	0	0	0	28	0	0	0	0	0	0	0
1d258dc39586e2d1d747fb26915a5b8d	0	0	0	0	87	0	0	0	0	0	0	0	0	0	0	0	0	0	0	0	0	0	0	0	0	0	0	0	0	0	0	0	0	0	0	0	0	0	0	0
7f5d30fdbbcc3eea3548ec961a6b0b77	0	87	0	0	0	0	0	0	0	0	0	0	0	0	0	0	0	0	0	0	0	0	0	0	0	0	0	0	0	0	0	0	0	0	0	0	0	0	0	0
cfd71badbfc170ba81dab49e8b9db842	0	0	0	0	0	0	0	0	0	0	0	0	0	0	0	0	0	0	87	0	0	0	0	0	0	0	0	0	0	0	0	0	0	0	0	0	0	0	0	0
0ddcaa7daddaa7ec64626bc0a9c6b927	0	0	0	0	0	0	0	0	0	0	0	0	0	0	0	0	0	0	0	0	0	0	0	0	0	26	0	0	0	0	0	0	0	0	0	0	0	0	0	61
a61360801e1f86b42c1570681c366d48	0	0	0	0	0	0	0	0	0	0	0	0	15	0	0	7	0	0	0	0	0	0	4	0	0	10	20	0	15	4	0	12	0	0	0	0	0	0	0	0
34248e2bd0da9e738379e92e97d12548	0	0	0	0	0	0	0	0	0	0	0	0	0	0	0	0	0	0	0	0	0	0	0	0	0	0	0	0	0	87	0	0	0	0	0	0	0	0	0	0
c4bdd72c0323835b96e0dbde8ca63772	0	0	0	0	0	0	0	0	0	0	0	0	0	87	0	0	0	0	0	0	0	0	0	0	0	0	0	0	0	0	0	0	0	0	0	0	0	0	0	0
4b25249a734c4372024f443e57d738b5	0	0	0	0	0	0	0	0	0	0	0	0	87	0	0	0	0	0	0	0	0	0	0	0	0	0	0	0	0	0	0	0	0	0	0	0	0	0	0	0
ea0a2761bddfd70ba81661e4e61f3b02	0	0	0	0	0	0	0	0	0	87	0	0	0	0	0	0	0	0	0	0	0	0	0	0	0	0	0	0	0	0	0	0	0	0	0	0	0	0	0	0
c363f3b1eb4c1c19d1b04ad56c2c87a1	0	0	0	0	0	0	0	0	0	0	0	0	0	0	0	0	0	86	0	0	0	0	0	0	0	0	0	0	0	0	0	0	0	0	0	0	0	0	0	0
686109efc1014f22c4659b9340780640	0	0	0	16	0	14	0	0	0	0	0	0	0	0	0	0	0	50	6	0	0	0	0	0	0	0	0	0	0	0	0	0	0	0	0	0	0	0	0	0
ee42652145ca605cd2d9ae0742a55405	0	5	0	0	0	0	0	0	0	0	14	0	0	0	0	0	0	6	0	24	0	0	6	0	0	0	0	0	0	0	0	0	31	0	0	0	0	0	0	0
6bb4b82283e78889ae7796e89369c093	0	0	0	0	0	0	86	0	0	0	0	0	0	0	0	0	0	0	0	0	0	0	0	0	0	0	0	0	0	0	0	0	0	0	0	0	0	0	0	0
b68f8ffd4130a23940469457392d1723	0	0	0	0	0	0	86	0	0	0	0	0	0	0	0	0	0	0	0	0	0	0	0	0	0	0	0	0	0	0	0	0	0	0	0	0	0	0	0	0
252c1374b90c93adbebd4e772dbd01d5	0	0	0	0	0	86	0	0	0	0	0	0	0	0	0	0	0	0	0	0	0	0	0	0	0	0	0	0	0	0	0	0	0	0	0	0	0	0	0	0
26350bff92b4db6eaedc805f79f75518	0	0	0	86	0	0	0	0	0	0	0	0	0	0	0	0	0	0	0	0	0	0	0	0	0	0	0	0	0	0	0	0	0	0	0	0	0	0	0	0
7cdba26a707a9e7f47d658008d8a2c2f	86	0	0	0	0	0	0	0	0	0	0	0	0	0	0	0	0	0	0	0	0	0	0	0	0	0	0	0	0	0	0	0	0	0	0	0	0	0	0	0
8dde56797d3c30e7cf7c91b903e160e8	0	0	0	0	0	0	0	0	0	0	0	0	0	0	0	0	0	0	50	0	0	0	0	0	0	0	0	0	0	0	0	0	0	0	0	0	36	0	0	0
b41c7690f6dc1d365e0d336198f5d40c	0	0	0	0	0	0	0	0	0	0	0	0	0	0	0	0	0	0	0	0	0	0	0	0	0	0	0	0	0	86	0	0	0	0	0	0	0	0	0	0
e9bb8c971649f0a1e753affe378c391f	0	0	0	0	0	0	0	0	0	0	0	0	0	0	0	0	0	0	0	0	0	0	0	0	0	0	0	0	0	86	0	0	0	0	0	0	0	0	0	0
1783ed70948afe2f8262cd79e480ccd3	0	0	0	0	0	0	0	0	0	63	0	0	0	0	0	0	0	0	0	0	0	0	0	0	0	0	23	0	0	0	0	0	0	0	0	0	0	0	0	0
492d507f4ad7e9bea8d6e733ca61c5c7	0	0	0	0	0	0	0	0	0	0	29	0	0	0	0	57	0	0	0	0	0	0	0	0	0	0	0	0	0	0	0	0	0	0	0	0	0	0	0	0
a969f5e649686a03d459e0a786e6c9d8	0	0	0	0	0	0	0	0	0	0	0	0	0	0	0	0	0	0	0	0	70	0	0	0	0	0	0	0	0	0	0	0	0	0	0	0	0	16	0	0
d95e554b2a679a81898c4e662d2c264a	0	0	0	0	0	0	0	0	0	0	0	0	0	0	0	0	0	0	0	0	0	0	0	0	0	0	0	0	0	0	0	0	0	0	34	0	52	0	0	0
7c5435c7a53ee3c8ee19a40687d86fdb	0	0	0	0	0	0	0	0	0	0	0	0	3	0	0	0	0	0	0	0	0	0	0	0	0	0	0	0	0	0	0	0	83	0	0	0	0	0	0	0
4f49e9555e892df89782896d3f6f84ca	0	0	0	0	0	0	4	0	32	0	7	0	0	0	0	0	0	5	0	4	0	15	4	0	0	2	7	0	5	0	0	0	0	0	0	0	0	0	0	0
b07f91651a86fee59dea09f334729648	0	0	0	28	0	0	0	57	0	0	0	0	0	0	0	0	0	0	0	0	0	0	0	0	0	0	0	0	0	0	0	0	0	0	0	0	0	0	0	0
ac2c4ed822fd7311c531e2e7b31715c8	0	0	0	0	0	0	32	0	0	18	0	0	0	0	0	0	0	0	0	0	0	0	0	0	0	35	0	0	0	0	0	0	0	0	0	0	0	0	0	0
63b3e68e992bc71e73c16d5d5fe100ef	0	0	0	0	0	85	0	0	0	0	0	0	0	0	0	0	0	0	0	0	0	0	0	0	0	0	0	0	0	0	0	0	0	0	0	0	0	0	0	0
7e981fb4b5a3bc53b34377f4c393df4f	0	0	0	0	85	0	0	0	0	0	0	0	0	0	0	0	0	0	0	0	0	0	0	0	0	0	0	0	0	0	0	0	0	0	0	0	0	0	0	0
61472043f32a0c5b34d9e80a0be70928	0	0	0	0	85	0	0	0	0	0	0	0	0	0	0	0	0	0	0	0	0	0	0	0	0	0	0	0	0	0	0	0	0	0	0	0	0	0	0	0
d3b68ab2b1dfa54049bf6590f06a3f01	0	0	0	0	0	0	0	0	0	0	0	0	23	0	0	0	0	0	38	0	0	24	0	0	0	0	0	0	0	0	0	0	0	0	0	0	0	0	0	0
1091f45bf82638a19ffc03fd9790390f	0	0	0	0	0	0	0	0	0	0	0	0	0	0	0	0	0	0	0	0	0	0	0	0	0	0	0	0	0	0	0	0	0	12	23	17	0	16	0	17
2952a9bfc9933977c18631ea7a12e812	0	0	0	0	0	0	0	0	0	0	0	0	0	45	0	0	0	0	0	0	0	0	0	0	0	0	0	0	0	40	0	0	0	0	0	0	0	0	0	0
88e2beb250585ae79c7faef79462fc8f	0	0	0	0	0	0	0	0	0	0	0	0	0	0	0	0	0	0	0	0	0	0	0	0	0	0	0	0	0	85	0	0	0	0	0	0	0	0	0	0
848ec12b4e217dcd5293fd14f47345c3	0	0	0	0	0	0	0	0	0	0	0	0	0	0	0	0	0	0	0	0	0	0	0	0	0	0	0	85	0	0	0	0	0	0	0	0	0	0	0	0
2f4ebf987c31558ac45829351a990921	0	0	0	0	0	0	0	0	0	0	0	0	0	0	0	0	0	0	0	0	0	0	0	0	85	0	0	0	0	0	0	0	0	0	0	0	0	0	0	0
b14099fa31fc836764b8308a8a5bb29f	0	0	0	0	0	0	0	0	0	0	0	0	0	0	0	0	0	0	0	0	0	0	0	0	0	0	0	0	0	0	0	0	0	0	39	0	46	0	0	0
d708921b7bcac3228a83024c07fc17cb	0	0	0	0	0	0	0	0	0	0	0	0	0	0	0	0	0	0	0	0	0	0	0	0	0	0	0	0	0	0	0	0	0	0	49	0	36	0	0	0
841b874aa7941be009375fb6d6b2a24e	0	0	0	0	0	0	0	0	0	0	0	0	0	0	85	0	0	0	0	0	0	0	0	0	0	0	0	0	0	0	0	0	0	0	0	0	0	0	0	0
b6d0be1160c8d9a86a29f5a8721e2bd2	0	0	0	0	0	0	0	84	0	0	0	0	0	0	0	0	0	0	0	0	0	0	0	0	0	0	0	0	0	0	0	0	0	0	0	0	0	0	0	0
27b72e134fc835facf13a91fcd1a34f7	0	46	0	0	0	0	0	38	0	0	0	0	0	0	0	0	0	0	0	0	0	0	0	0	0	0	0	0	0	0	0	0	0	0	0	0	0	0	0	0
29bb3ceede5af506c77896dfa84c1fc9	0	0	0	0	0	0	0	84	0	0	0	0	0	0	0	0	0	0	0	0	0	0	0	0	0	0	0	0	0	0	0	0	0	0	0	0	0	0	0	0
e0532fc60c9eed5722bd5b9170c707bb	0	0	0	0	84	0	0	0	0	0	0	0	0	0	0	0	0	0	0	0	0	0	0	0	0	0	0	0	0	0	0	0	0	0	0	0	0	0	0	0
91c67910e3cb7011598df3c5b187c8e6	0	84	0	0	0	0	0	0	0	0	0	0	0	0	0	0	0	0	0	0	0	0	0	0	0	0	0	0	0	0	0	0	0	0	0	0	0	0	0	0
997504dc33def5acedb59d94f307cfdc	0	0	0	0	0	0	0	0	0	0	0	0	0	0	0	0	63	0	0	21	0	0	0	0	0	0	0	0	0	0	0	0	0	0	0	0	0	0	0	0
3c2934680d564f24be3099a620adb243	0	0	0	0	0	0	0	0	0	0	0	0	7	0	0	0	21	0	0	0	0	0	0	0	0	0	0	0	0	0	47	0	9	0	0	0	0	0	0	0
f867085d72f271de98b3540f1f9bd044	0	0	0	0	0	0	0	0	0	0	0	0	0	0	0	0	0	0	0	0	0	0	0	0	0	0	0	0	84	0	0	0	0	0	0	0	0	0	0	0
7294acd6b077bc03e681b36990cda110	0	0	0	0	0	0	0	0	0	0	0	0	0	0	0	0	0	0	0	0	0	0	56	0	0	0	0	0	0	0	0	0	0	28	0	0	0	0	0	0
af8ec4f1c891df66c36030bc0e13969a	0	0	0	0	0	0	0	0	0	0	0	0	0	0	0	0	0	0	0	0	84	0	0	0	0	0	0	0	0	0	0	0	0	0	0	0	0	0	0	0
35bb51a8930d9ed3997e045060c87938	0	0	0	0	0	0	0	0	0	0	0	0	0	0	0	0	0	0	0	0	22	0	0	0	0	0	0	0	0	0	0	0	0	0	0	0	62	0	0	0
927cb58b2de6ce9a198f9971696396aa	0	0	0	0	0	0	0	0	0	0	0	0	0	8	0	0	0	0	0	0	0	0	0	0	0	0	0	0	0	0	0	0	64	0	5	0	7	0	0	0
fb51f9d8132bea4066ebe3c6795d8e58	0	0	0	0	83	0	0	0	0	0	0	0	0	0	0	0	0	0	0	0	0	0	0	0	0	0	0	0	0	0	0	0	0	0	0	0	0	0	0	0
76a74ae5502dcacdc048b3e7ee825160	0	0	2	0	4	0	0	0	0	21	3	0	0	0	0	0	0	0	0	0	39	0	0	0	6	0	5	0	0	0	0	0	0	0	0	0	3	0	0	0
0da92cf9766c0b6c1c565060a1884498	0	0	0	83	0	0	0	0	0	0	0	0	0	0	0	0	0	0	0	0	0	0	0	0	0	0	0	0	0	0	0	0	0	0	0	0	0	0	0	0
0d66084d3828519247c0fa4536840277	0	0	77	0	0	0	0	0	0	0	0	0	0	0	0	0	0	0	0	6	0	0	0	0	0	0	0	0	0	0	0	0	0	0	0	0	0	0	0	0
6045cc6e92b7e4901643c3d4d8b9b42f	0	0	0	0	0	0	0	0	0	0	0	0	0	0	0	0	0	0	0	83	0	0	0	0	0	0	0	0	0	0	0	0	0	0	0	0	0	0	0	0
78c4e39e728cf1df5a6d378fd0ebecd3	0	0	0	0	0	0	0	0	0	0	0	0	0	0	0	0	0	0	6	0	0	0	0	7	0	0	10	11	12	8	8	21	0	0	0	0	0	0	0	0
ee956a197461f2d4471e8dca074606e1	0	0	0	0	0	0	0	0	0	0	0	0	0	0	0	0	0	0	0	0	0	0	0	0	0	0	0	0	0	0	83	0	0	0	0	0	0	0	0	0
3a6ca33c1bc3840ec9b30b410d6c109d	0	0	0	0	0	0	0	0	0	0	0	0	0	0	0	0	0	0	0	0	0	0	0	0	0	0	0	0	0	83	0	0	0	0	0	0	0	0	0	0
45928572d89d56427671e30ed6f91469	0	0	0	0	0	0	0	0	0	0	0	0	0	0	0	0	0	0	0	0	0	0	0	0	0	0	35	0	0	0	0	0	10	0	17	0	21	0	0	0
1cea85c777eb22dd785435c19275b270	0	0	0	0	0	0	0	0	0	0	0	0	0	0	0	0	0	0	0	0	0	33	0	0	0	0	0	0	0	0	0	22	0	28	0	0	0	0	0	0
8c3b8e283e7ae53a6d6a3a01b0c3f7e5	0	0	0	0	0	0	0	0	0	0	83	0	0	0	0	0	0	0	0	0	0	0	0	0	0	0	0	0	0	0	0	0	0	0	0	0	0	0	0	0
f149431e8f2b92cc2bd72c8db41aa9c1	0	0	0	0	0	0	0	0	82	0	0	0	0	0	0	0	0	0	0	0	0	0	0	0	0	0	0	0	0	0	0	0	0	0	0	0	0	0	0	0
8f51e04333b8efb247580dafafe66ba8	0	52	0	0	0	0	0	30	0	0	0	0	0	0	0	0	0	0	0	0	0	0	0	0	0	0	0	0	0	0	0	0	0	0	0	0	0	0	0	0
ad951e73420fe6c78ca36cb19ce08450	0	0	0	0	0	0	0	82	0	0	0	0	0	0	0	0	0	0	0	0	0	0	0	0	0	0	0	0	0	0	0	0	0	0	0	0	0	0	0	0
1a0064e1285159994b877f0c8f8aeeb6	0	0	0	0	0	0	82	0	0	0	0	0	0	0	0	0	0	0	0	0	0	0	0	0	0	0	0	0	0	0	0	0	0	0	0	0	0	0	0	0
dff38e05470586b6a22b18b5e5c6feae	0	0	0	0	0	82	0	0	0	0	0	0	0	0	0	0	0	0	0	0	0	0	0	0	0	0	0	0	0	0	0	0	0	0	0	0	0	0	0	0
a86f74b6083fe28ce1497f2ee1454f2a	0	0	0	0	0	0	0	0	0	0	0	0	0	0	0	0	0	0	0	0	0	0	0	0	0	0	82	0	0	0	0	0	0	0	0	0	0	0	0	0
c8bc6e66ff3957da8f8cb9c54110f084	0	0	0	0	0	0	0	0	0	0	0	0	0	0	0	0	0	0	0	0	0	0	0	0	0	0	0	0	0	0	0	0	0	0	0	0	0	0	82	0
370d03d7277462e88eb8a174c9b04fc8	0	0	0	0	0	0	0	0	0	0	0	0	0	0	0	0	0	0	0	0	0	0	0	0	0	0	0	0	0	0	0	0	0	0	0	0	82	0	0	0
c27984543bf5a371e5e78353c106aacc	0	0	0	0	0	0	0	0	0	0	0	0	0	0	82	0	0	0	0	0	0	0	0	0	0	0	0	0	0	0	0	0	0	0	0	0	0	0	0	0
5b594591fd319f318ca3041fc8c2b97e	0	0	0	0	0	0	0	0	0	0	0	0	0	0	82	0	0	0	0	0	0	0	0	0	0	0	0	0	0	0	0	0	0	0	0	0	0	0	0	0
49201db93ec302030c30eb5ea9ca1e7a	0	0	0	0	0	45	0	0	0	0	0	0	0	0	0	0	9	16	0	11	0	0	0	0	0	0	0	0	0	0	0	0	0	0	0	0	0	0	0	0
ec88115fdeecc0d3bb5d890b8b6f76c4	0	0	0	0	0	0	0	0	0	0	0	0	0	0	0	0	0	23	0	0	0	23	0	20	0	0	0	0	0	0	0	0	0	15	0	0	0	0	0	0
634f20bace9596ebabb219628bc80f31	0	5	0	0	0	0	4	0	0	0	0	0	18	0	0	0	0	0	0	0	0	0	7	0	0	5	2	6	6	9	0	0	13	6	0	0	0	0	0	0
f2398d367ce8506529ab081c170d6784	0	0	0	0	0	0	81	0	0	0	0	0	0	0	0	0	0	0	0	0	0	0	0	0	0	0	0	0	0	0	0	0	0	0	0	0	0	0	0	0
a28f952d3d925ad4304776fdfbe44109	0	81	0	0	0	0	0	0	0	0	0	0	0	0	0	0	0	0	0	0	0	0	0	0	0	0	0	0	0	0	0	0	0	0	0	0	0	0	0	0
403ac0bd00f3c4ed81452fc08ed3062c	0	0	0	0	0	0	0	0	0	0	0	0	0	0	0	0	0	0	0	0	0	0	0	0	0	0	0	0	0	81	0	0	0	0	0	0	0	0	0	0
4710f691e96b4df3a87a1353f34fb2a0	0	0	0	0	0	0	0	0	0	11	0	0	4	0	0	0	0	0	0	0	0	0	0	0	0	0	5	0	0	0	0	0	56	0	0	0	5	0	0	0
ec23d6487401e2a60428f1c45375fb81	0	0	0	0	0	0	0	0	0	0	0	0	0	0	0	0	0	0	0	0	0	0	0	81	0	0	0	0	0	0	0	0	0	0	0	0	0	0	0	0
cc8520f7f9124d8703a4ee5db6c4335f	0	0	0	0	0	0	0	0	0	0	0	0	0	0	0	0	0	0	0	0	0	81	0	0	0	0	0	0	0	0	0	0	0	0	0	0	0	0	0	0
dcbc1623e117de4f6285ec078eae3fe9	0	0	0	0	0	0	0	0	0	0	0	0	0	0	0	0	0	0	0	0	81	0	0	0	0	0	0	0	0	0	0	0	0	0	0	0	0	0	0	0
bff1d1f3038e9e0767403cf09b164afa	0	0	0	0	0	0	0	0	0	0	0	0	0	0	0	0	0	0	0	0	0	0	0	0	0	0	0	0	0	0	0	0	0	0	0	0	81	0	0	0
10cf84c95ea65c362f3acdff613f8b5c	0	0	0	0	0	0	0	0	0	0	0	0	0	0	0	0	0	0	0	0	0	0	0	0	0	0	0	0	0	0	0	0	0	0	31	0	50	0	0	0
c242cd289112a39c7d2417268925bf91	0	0	0	0	0	0	0	0	0	0	0	0	0	0	0	0	0	0	0	0	0	0	0	0	0	0	0	0	0	0	0	0	0	0	81	0	0	0	0	0
545ce27d8ac3de28f41e0a1e257affec	0	0	0	0	0	0	0	0	0	0	0	0	0	0	0	0	0	0	0	0	0	0	0	0	0	0	0	0	0	0	0	0	81	0	0	0	0	0	0	0
89200d46943dcce8adc5180176562937	0	0	0	0	0	0	0	0	0	0	0	0	0	49	32	0	0	0	0	0	0	0	0	0	0	0	0	0	0	0	0	0	0	0	0	0	0	0	0	0
9d3562d648759db09caaaac9bc86d36c	0	0	0	0	0	0	0	80	0	0	0	0	0	0	0	0	0	0	0	0	0	0	0	0	0	0	0	0	0	0	0	0	0	0	0	0	0	0	0	0
d90a5eec0643f2a421ad5721974fb248	0	0	0	0	80	0	0	0	0	0	0	0	0	0	0	0	0	0	0	0	0	0	0	0	0	0	0	0	0	0	0	0	0	0	0	0	0	0	0	0
73f7457dc216b0a5ec4f1a9b049eead6	0	0	80	0	0	0	0	0	0	0	0	0	0	0	0	0	0	0	0	0	0	0	0	0	0	0	0	0	0	0	0	0	0	0	0	0	0	0	0	0
cd0776bf113e16d752cb21d84ccce23b	0	0	0	0	0	0	0	0	0	0	3	0	0	0	0	16	0	0	0	0	0	0	0	0	0	0	39	0	0	0	0	0	15	0	0	0	0	0	7	0
fdcac4aeb66ccee48c90051cbdbc77b4	0	0	0	0	0	0	0	0	0	0	0	0	0	0	0	0	0	0	0	0	0	0	0	0	0	0	80	0	0	0	0	0	0	0	0	0	0	0	0	0
f99c6f122bed2a046622b362d37fbf94	0	0	0	0	0	0	0	0	0	0	0	0	0	0	0	0	0	0	0	0	80	0	0	0	0	0	0	0	0	0	0	0	0	0	0	0	0	0	0	0
1c31796d80a3da75f21255c8664cd110	0	0	0	0	0	0	0	0	0	0	0	0	0	0	0	0	0	0	0	0	0	0	0	0	0	0	0	0	0	0	0	0	0	0	0	0	80	0	0	0
f1d1f78c515990ffff1c114fd2c72fb5	0	0	0	0	0	0	0	0	0	0	0	0	0	0	0	0	0	0	0	0	0	0	0	0	0	0	0	0	0	0	0	0	0	0	40	0	40	0	0	0
f58803e034529246c172209c52ae8d2d	0	0	0	0	0	0	0	0	0	0	0	0	0	0	0	0	0	0	0	0	0	0	0	0	0	0	0	0	0	0	0	0	0	0	80	0	0	0	0	0
d1d2c2a7d6b269ced7191df80d57a234	0	0	0	0	0	0	0	0	0	0	0	0	0	0	0	0	0	0	0	0	0	0	0	0	0	0	0	0	0	0	0	26	0	54	0	0	0	0	0	0
b925a7516fea4fa910417c6a4ec43745	0	0	0	0	0	0	0	0	0	0	0	0	0	0	80	0	0	0	0	0	0	0	0	0	0	0	0	0	0	0	0	0	0	0	0	0	0	0	0	0
eec84d299e35d6849ab4bee59a47802c	22	11	0	0	0	0	27	17	0	0	0	0	0	0	0	0	0	2	0	0	0	0	0	0	0	0	0	0	0	0	0	0	0	0	0	0	0	0	0	0
38f1892065f5d9afce172a70653f2337	0	0	0	0	0	0	0	0	0	0	0	0	0	0	0	0	0	79	0	0	0	0	0	0	0	0	0	0	0	0	0	0	0	0	0	0	0	0	0	0
4bfd2ca09a99bf4e3e796fe637661846	0	79	0	0	0	0	0	0	0	0	0	0	0	0	0	0	0	0	0	0	0	0	0	0	0	0	0	0	0	0	0	0	0	0	0	0	0	0	0	0
bddc8b58ca083fbcca4ed1fdb7b53fc5	0	79	0	0	0	0	0	0	0	0	0	0	0	0	0	0	0	0	0	0	0	0	0	0	0	0	0	0	0	0	0	0	0	0	0	0	0	0	0	0
91202e03dd761b2e801dc13ef44c0f58	79	0	0	0	0	0	0	0	0	0	0	0	0	0	0	0	0	0	0	0	0	0	0	0	0	0	0	0	0	0	0	0	0	0	0	0	0	0	0	0
adc7f4a4123b4dce9f08be64cb1bd551	0	0	0	0	0	0	0	0	0	0	0	0	0	0	0	0	0	0	0	0	0	0	0	0	0	0	0	0	0	79	0	0	0	0	0	0	0	0	0	0
617f44af63604fe599cbb006c2fe0123	0	0	0	0	0	0	0	0	0	0	0	0	0	0	0	0	0	0	0	0	0	0	0	0	0	0	0	0	79	0	0	0	0	0	0	0	0	0	0	0
120149a81f26196ea2fa7eb7ba439730	0	0	0	0	0	0	0	0	0	0	0	0	0	0	0	0	0	0	0	0	0	0	0	0	0	0	0	0	0	0	0	0	0	0	0	0	0	79	0	0
7b56770251e6da3c76b7e85197c99f83	0	0	0	0	0	0	0	0	0	0	0	0	0	0	0	0	0	0	0	0	0	0	0	0	0	0	0	0	0	0	0	0	0	0	0	0	79	0	0	0
a156f9e7e233498b8def13370d35ed94	0	0	0	0	0	0	0	0	0	0	0	0	0	0	0	0	0	0	0	0	0	0	0	0	0	0	0	0	0	0	0	44	0	35	0	0	0	0	0	0
038c619960f2e533a1e3a406dc63d042	0	0	0	0	0	0	0	0	0	0	0	79	0	0	0	0	0	0	0	0	0	0	0	0	0	0	0	0	0	0	0	0	0	0	0	0	0	0	0	0
ce428ff05893542b79666f9a47885b4d	0	0	0	0	0	0	0	0	0	0	0	79	0	0	0	0	0	0	0	0	0	0	0	0	0	0	0	0	0	0	0	0	0	0	0	0	0	0	0	0
7a8a92c7756b5138126816a7754a215b	0	0	0	0	0	0	0	0	0	0	79	0	0	0	0	0	0	0	0	0	0	0	0	0	0	0	0	0	0	0	0	0	0	0	0	0	0	0	0	0
99e2406a37433c51dd3fb0ffcbb6f1c5	0	0	0	0	0	0	38	0	0	0	0	0	0	0	0	0	0	0	0	0	0	0	0	0	0	0	0	0	0	0	0	0	0	0	0	0	0	40	0	0
52f6b36a2cb6ef87ce3bfd4dea5cff10	0	0	0	0	0	78	0	0	0	0	0	0	0	0	0	0	0	0	0	0	0	0	0	0	0	0	0	0	0	0	0	0	0	0	0	0	0	0	0	0
9b3cc12f526e7c49305209cd3955db30	0	0	7	0	0	0	0	0	0	0	0	0	14	0	0	11	0	0	20	0	0	0	0	0	0	0	0	0	0	0	0	0	0	0	0	0	0	0	26	0
a2860598f7a7433e10226aaa211f2707	0	5	0	0	0	0	0	0	0	0	0	0	0	0	0	0	0	0	16	11	0	0	20	13	0	0	0	0	13	0	0	0	0	0	0	0	0	0	0	0
d408eef6f93a6c99bc50c3f14467e16a	0	0	0	0	0	0	0	0	0	0	0	0	0	0	0	0	0	0	78	0	0	0	0	0	0	0	0	0	0	0	0	0	0	0	0	0	0	0	0	0
f1ec7d603f748858a750578afebe7e2b	0	0	0	0	0	0	0	0	0	0	0	0	10	0	0	0	0	0	0	0	0	14	0	0	0	0	21	11	0	0	0	22	0	0	0	0	0	0	0	0
1f2f50c454abeab37da9b1b39b9b1979	0	0	0	0	0	0	0	0	0	0	0	0	0	0	0	0	0	0	0	0	0	0	0	0	0	0	78	0	0	0	0	0	0	0	0	0	0	0	0	0
6b6795ae348b96ece97d2f3aa4a75e5a	0	0	0	0	0	0	0	0	0	0	0	0	0	0	0	0	0	0	0	0	0	0	0	0	0	0	78	0	0	0	0	0	0	0	0	0	0	0	0	0
46501b20a5a5b9be59748f970acb4682	0	0	0	0	0	0	0	0	0	0	0	0	0	0	0	0	0	0	0	0	0	0	0	0	0	0	51	0	0	0	0	0	0	0	27	0	0	0	0	0
dae03516932f60e556efc81cce53822b	0	0	0	0	0	0	0	0	0	0	41	0	0	0	0	0	0	0	0	0	0	0	0	0	0	0	0	0	0	0	0	0	0	0	0	0	0	0	37	0
13d7124f2cd986f47e4b8d5aefd148b6	0	0	0	0	0	0	0	0	0	0	0	0	0	0	0	0	0	0	0	0	45	0	0	0	0	0	0	0	0	0	0	0	0	0	0	0	33	0	0	0
362d479c19c58d7a7cad9cf2cfe7df14	0	0	0	0	0	0	0	0	0	0	0	0	0	0	0	0	0	0	0	0	0	0	0	0	0	0	0	0	0	0	0	0	0	0	0	51	0	27	0	0
8d95018607c319547ab4daff6aef5d37	0	0	0	0	0	0	0	0	0	0	0	0	0	0	0	0	0	0	0	0	0	0	0	0	0	0	0	0	0	0	0	0	0	0	0	0	78	0	0	0
b1dad4584c8671b0ddcff89da41c2cc7	0	0	0	0	0	0	0	0	0	0	0	0	0	0	0	0	0	0	0	0	0	0	0	0	0	0	0	0	0	0	0	46	0	32	0	0	0	0	0	0
656655e9a2bd476b66329010fcc29811	0	0	0	0	0	0	0	0	0	0	0	0	0	0	0	0	0	0	0	0	0	0	0	0	0	0	0	0	0	0	0	52	0	26	0	0	0	0	0	0
0f289ccd17257c6709dee9f01f338d5a	0	0	0	0	0	0	0	0	0	0	0	0	0	78	0	0	0	0	0	0	0	0	0	0	0	0	0	0	0	0	0	0	0	0	0	0	0	0	0	0
6cf358e2541fe286a83f99539971a2a1	0	0	0	0	0	0	0	0	0	0	78	0	0	0	0	0	0	0	0	0	0	0	0	0	0	0	0	0	0	0	0	0	0	0	0	0	0	0	0	0
872c3344c4c24224565f2eda2771875a	0	0	0	0	0	0	0	0	10	0	6	0	0	0	0	7	0	0	16	0	0	0	0	0	0	0	0	0	0	0	0	10	18	0	0	0	3	0	0	7
92815aed3282a60997b4c3459dbbd0da	0	5	5	10	7	0	0	5	0	0	7	0	9	7	0	10	0	0	0	0	0	0	8	4	0	0	0	0	0	0	0	0	0	0	0	0	0	0	0	0
b2378d1f219a5bdaf851b8e9f04f6384	0	0	0	0	0	77	0	0	0	0	0	0	0	0	0	0	0	0	0	0	0	0	0	0	0	0	0	0	0	0	0	0	0	0	0	0	0	0	0	0
9f10ab7b7251aafa724085f9a1af97cb	0	0	0	0	77	0	0	0	0	0	0	0	0	0	0	0	0	0	0	0	0	0	0	0	0	0	0	0	0	0	0	0	0	0	0	0	0	0	0	0
de33fb89332c68ae1158e36cf04172d6	0	0	0	77	0	0	0	0	0	0	0	0	0	0	0	0	0	0	0	0	0	0	0	0	0	0	0	0	0	0	0	0	0	0	0	0	0	0	0	0
7ed94e5cd4c92fb2e02eee664afe5ec3	0	0	0	8	0	0	0	0	0	0	0	0	0	66	0	0	0	0	0	0	0	0	0	0	0	0	0	0	0	0	0	3	0	0	0	0	0	0	0	0
4f3e9073eebdcc81850cf08d71c1ae81	77	0	0	0	0	0	0	0	0	0	0	0	0	0	0	0	0	0	0	0	0	0	0	0	0	0	0	0	0	0	0	0	0	0	0	0	0	0	0	0
ef46a4551e436e135a9b2a66c38b290f	77	0	0	0	0	0	0	0	0	0	0	0	0	0	0	0	0	0	0	0	0	0	0	0	0	0	0	0	0	0	0	0	0	0	0	0	0	0	0	0
c3031353e0ab9ae57bd5c7bf1468e955	0	0	0	0	0	0	0	0	0	0	0	0	0	0	0	0	77	0	0	0	0	0	0	0	0	0	0	0	0	0	0	0	0	0	0	0	0	0	0	0
c10a4d7cc750a8d827e83a8d636fbeb6	0	0	0	0	0	0	0	0	0	0	0	0	0	0	0	0	0	0	0	0	0	0	0	0	0	0	0	0	39	0	0	0	0	0	0	0	38	0	0	0
93347a17e22f481831a7596d17e19333	0	0	0	0	0	0	0	0	0	0	0	0	0	0	0	0	0	0	0	0	0	0	0	0	0	0	77	0	0	0	0	0	0	0	0	0	0	0	0	0
6eaab60fabd292c2343dc3fa239e932c	0	0	0	0	0	0	0	0	0	0	0	0	0	0	0	0	0	0	0	0	0	0	77	0	0	0	0	0	0	0	0	0	0	0	0	0	0	0	0	0
f0c0024b84c2421a8cea8f125da3a968	0	0	0	0	0	0	0	0	0	0	0	0	0	0	0	0	0	0	0	0	0	77	0	0	0	0	0	0	0	0	0	0	0	0	0	0	0	0	0	0
f867a7865105cf47241c06104761551e	0	0	0	0	0	0	0	0	0	0	0	0	0	0	0	0	0	0	0	0	77	0	0	0	0	0	0	0	0	0	0	0	0	0	0	0	0	0	0	0
3e118ccb4e8726de386b2c76c2404841	0	0	0	0	0	0	0	0	0	0	0	0	0	0	0	0	0	0	0	0	0	0	0	0	0	0	0	0	0	0	0	0	0	0	27	0	50	0	0	0
7b142d4f8cb30f398d0971ae7bf17137	0	0	0	0	0	0	0	0	0	0	0	0	0	0	0	0	0	0	0	0	0	0	0	0	0	0	0	0	0	0	0	0	0	0	0	0	77	0	0	0
ee126b2b5e8b9eacb2c74be10366053a	0	0	0	0	0	0	0	0	0	0	0	17	0	0	9	0	0	0	0	0	0	0	0	0	0	0	0	0	0	0	0	25	0	26	0	0	0	0	0	0
511d9e5cdb3516f80ff65624edd3db53	0	0	0	0	0	0	0	0	0	0	0	0	0	0	77	0	0	0	0	0	0	0	0	0	0	0	0	0	0	0	0	0	0	0	0	0	0	0	0	0
87913d2e50cc8d6391781cb29f485a5f	0	0	0	0	0	0	0	0	0	0	0	0	0	0	0	0	0	76	0	0	0	0	0	0	0	0	0	0	0	0	0	0	0	0	0	0	0	0	0	0
094ad46d009d7f34ac3ae165e66d28ab	0	0	0	76	0	0	0	0	0	0	0	0	0	0	0	0	0	0	0	0	0	0	0	0	0	0	0	0	0	0	0	0	0	0	0	0	0	0	0	0
0a8db220648017d95e7e6be119778ac1	0	26	50	0	0	0	0	0	0	0	0	0	0	0	0	0	0	0	0	0	0	0	0	0	0	0	0	0	0	0	0	0	0	0	0	0	0	0	0	0
15c28362227f3e045c4c735eb7600da8	0	35	0	0	0	0	0	0	0	0	41	0	0	0	0	0	0	0	0	0	0	0	0	0	0	0	0	0	0	0	0	0	0	0	0	0	0	0	0	0
281b141aae2f8874f4090f4d444a0a85	0	0	0	0	0	0	0	0	0	0	0	0	0	0	0	0	0	0	0	0	0	0	0	0	0	0	0	0	0	0	76	0	0	0	0	0	0	0	0	0
3ac52a744327bb957a3a592c1ebb71ca	0	0	0	0	0	0	0	0	0	0	0	0	0	0	0	0	0	0	0	0	0	0	0	0	0	0	0	76	0	0	0	0	0	0	0	0	0	0	0	0
4f57b316716ec0bc744169f4975d2d11	0	0	0	0	0	0	0	0	0	0	0	0	0	0	0	0	0	0	0	0	17	0	0	0	0	0	0	0	0	0	0	0	0	0	26	0	33	0	0	0
5eb3fe60c58ae25e36ca81c8aadb8a3d	0	0	0	0	0	0	0	0	0	0	0	0	0	0	0	0	0	0	0	0	76	0	0	0	0	0	0	0	0	0	0	0	0	0	0	0	0	0	0	0
9e8f13e54033f5822c52a9f5012c189c	0	0	0	0	0	0	0	0	0	0	0	0	0	0	0	0	0	0	0	0	0	0	0	0	0	0	0	0	0	0	0	0	0	0	76	0	0	0	0	0
50b0214362a11bb6c79a0dbda32d4336	0	0	0	0	0	0	0	0	0	0	0	0	0	0	0	0	0	0	0	0	0	0	0	0	0	0	0	0	0	0	0	41	0	35	0	0	0	0	0	0
558dbb09a2feeef25d2143f847b63701	0	0	0	0	0	0	0	0	0	0	0	0	76	0	0	0	0	0	0	0	0	0	0	0	0	0	0	0	0	0	0	0	0	0	0	0	0	0	0	0
8509ed8384579f6ad09ca97fe564ba30	0	0	0	0	0	0	75	0	0	0	0	0	0	0	0	0	0	0	0	0	0	0	0	0	0	0	0	0	0	0	0	0	0	0	0	0	0	0	0	0
f167ec22789a049ef6f81345ba1349d8	0	0	0	0	75	0	0	0	0	0	0	0	0	0	0	0	0	0	0	0	0	0	0	0	0	0	0	0	0	0	0	0	0	0	0	0	0	0	0	0
d8010ead0663eec090c6e3be02cec6e3	0	0	0	5	0	0	0	0	0	0	0	0	0	0	0	0	23	0	0	7	28	0	0	0	0	0	0	0	0	0	0	6	0	6	0	0	0	0	0	0
3c904ce270c535084ab29a488dddd8dd	17	0	0	0	0	0	0	0	0	0	0	0	0	0	0	0	0	0	0	0	11	0	0	0	0	0	0	0	0	0	0	0	0	0	22	0	25	0	0	0
7d91203f175430765f14b752bd19c7b3	0	0	0	0	0	0	0	0	0	0	0	22	0	0	0	0	0	0	0	12	0	0	0	0	0	0	0	12	0	0	0	0	0	0	0	29	0	0	0	0
1dda598beeb67d06845550467691b2d0	0	0	0	0	0	0	0	0	0	0	0	0	0	0	0	0	0	0	0	0	0	0	0	0	0	0	0	75	0	0	0	0	0	0	0	0	0	0	0	0
9ca7d227c67c2edcf4e5f225f2465456	0	0	0	0	0	0	0	0	0	0	0	0	0	0	0	0	0	0	0	0	0	0	0	0	0	75	0	0	0	0	0	0	0	0	0	0	0	0	0	0
b548d6ce7e59599ecde01791ed51435b	0	0	0	0	0	0	0	0	0	0	0	0	0	0	0	0	0	0	0	0	0	0	0	0	0	0	0	0	0	0	0	0	0	0	0	0	75	0	0	0
916c813d1291de110d65fc00742b6333	0	0	0	0	0	0	0	0	0	0	0	0	0	0	0	0	0	0	0	0	0	0	0	0	0	0	0	0	0	0	0	0	0	0	0	0	75	0	0	0
bc238f81ddf5a9f02309273c00dae586	0	0	0	0	0	0	0	0	0	0	0	0	0	0	75	0	0	0	0	0	0	0	0	0	0	0	0	0	0	0	0	0	0	0	0	0	0	0	0	0
4498999bd1eaa70174ad237a767f0ce0	0	0	0	0	0	0	0	0	0	75	0	0	0	0	0	0	0	0	0	0	0	0	0	0	0	0	0	0	0	0	0	0	0	0	0	0	0	0	0	0
1e3cc5e87adcf6b45ceaf84f65d3254a	0	0	0	0	0	0	0	0	3	0	0	3	6	0	0	0	2	8	4	0	0	0	4	0	3	5	12	0	13	5	0	6	0	0	0	0	0	0	0	0
6cf107651ac053b557d57234256678b7	10	0	0	0	0	0	0	0	0	0	0	0	11	0	0	0	0	24	0	0	29	0	0	0	0	0	0	0	0	0	0	0	0	0	0	0	0	0	0	0
5c58c53cdbad5b61172d3746a7d562a5	0	0	8	0	0	0	0	0	36	20	0	0	0	0	0	0	0	0	0	10	0	0	0	0	0	0	0	0	0	0	0	0	0	0	0	0	0	0	0	0
eff3ce856f94b05598990a3f2bde849a	0	0	74	0	0	0	0	0	0	0	0	0	0	0	0	0	0	0	0	0	0	0	0	0	0	0	0	0	0	0	0	0	0	0	0	0	0	0	0	0
ae501abd5bbe463b7efbdf2783ac1412	0	0	6	0	0	0	0	0	0	0	0	0	0	0	0	68	0	0	0	0	0	0	0	0	0	0	0	0	0	0	0	0	0	0	0	0	0	0	0	0
1de525b47137d975e7f050b3213959e7	0	0	0	0	0	0	0	0	0	0	0	0	0	0	0	0	0	0	0	74	0	0	0	0	0	0	0	0	0	0	0	0	0	0	0	0	0	0	0	0
68cbddf503caaa8abd3b22a3260674a9	0	0	0	0	0	0	0	0	0	0	0	0	0	0	0	0	0	0	0	0	9	0	0	0	0	0	65	0	0	0	0	0	0	0	0	0	0	0	0	0
e33ba8151d4073349ad93091fa2266ac	0	0	0	0	0	0	0	0	0	0	0	0	0	0	0	0	0	0	0	0	0	0	0	0	0	0	74	0	0	0	0	0	0	0	0	0	0	0	0	0
49becefb0d8d79655c1967d293aa8c6f	0	0	0	0	0	0	0	0	0	0	0	0	74	0	0	0	0	0	0	0	0	0	0	0	0	0	0	0	0	0	0	0	0	0	0	0	0	0	0	0
e5400356daabbc5a41f935af70513043	0	0	0	0	5	0	0	0	0	3	0	0	0	0	8	0	0	0	0	0	0	0	9	10	0	0	7	0	0	0	6	14	11	0	0	0	0	0	0	0
08617f634f56a0977b6d939c312719fd	0	73	0	0	0	0	0	0	0	0	0	0	0	0	0	0	0	0	0	0	0	0	0	0	0	0	0	0	0	0	0	0	0	0	0	0	0	0	0	0
f3833b39e1782fb860635d775741f23a	0	0	0	0	0	0	0	0	0	0	0	0	0	0	0	0	0	0	0	58	0	0	0	0	0	0	0	0	0	0	0	0	0	0	15	0	0	0	0	0
1d54033f4b939e822495a3c404037621	0	0	0	0	0	0	0	0	0	0	0	0	0	0	0	0	22	0	0	0	0	0	0	0	0	0	0	0	0	0	0	0	0	0	0	29	0	22	0	0
b7790c1fafd8289bfed57ff863b7da01	0	0	0	0	0	0	0	0	0	0	0	0	0	0	0	0	0	0	0	0	0	0	0	0	0	0	0	0	0	73	0	0	0	0	0	0	0	0	0	0
c9a27c4eff3b13aa249435208025f6fe	0	0	0	0	0	0	0	0	0	0	0	0	0	0	27	0	0	0	0	0	0	0	0	0	0	0	0	46	0	0	0	0	0	0	0	0	0	0	0	0
ba150736f860231f311b79a68256055d	0	0	0	0	0	0	0	0	0	0	0	0	0	0	0	0	0	0	0	0	0	0	0	0	0	0	73	0	0	0	0	0	0	0	0	0	0	0	0	0
533fdfc830c2cb7777fa5ea407687ba0	0	0	0	0	0	0	0	0	0	0	0	0	0	0	73	0	0	0	0	0	0	0	0	0	0	0	0	0	0	0	0	0	0	0	0	0	0	0	0	0
ecc48134b0d2490f8ff9c0dabdf7b4a9	0	0	0	0	0	0	0	0	0	0	0	0	0	73	0	0	0	0	0	0	0	0	0	0	0	0	0	0	0	0	0	0	0	0	0	0	0	0	0	0
10099e3e912756c5edca28049cc97749	0	0	0	0	0	0	0	0	0	73	0	0	0	0	0	0	0	0	0	0	0	0	0	0	0	0	0	0	0	0	0	0	0	0	0	0	0	0	0	0
7a1dceb476225f7f6b0fb95400f3edc8	0	0	0	0	0	0	0	0	0	0	0	0	0	0	0	0	0	47	0	0	25	0	0	0	0	0	0	0	0	0	0	0	0	0	0	0	0	0	0	0
552286f424f90e4899e1847613712552	0	0	0	0	0	0	0	0	26	0	0	0	0	0	0	0	0	46	0	0	0	0	0	0	0	0	0	0	0	0	0	0	0	0	0	0	0	0	0	0
ee58e2531cafde0523cc1f9570068149	0	0	0	0	0	0	0	0	0	0	0	0	0	0	0	0	0	72	0	0	0	0	0	0	0	0	0	0	0	0	0	0	0	0	0	0	0	0	0	0
405cec94cb6d768350c1c348283f7bc9	0	0	0	0	0	0	47	0	0	0	25	0	0	0	0	0	0	0	0	0	0	0	0	0	0	0	0	0	0	0	0	0	0	0	0	0	0	0	0	0
7bd0a2c16168141e0789713780fd95db	0	0	0	0	60	0	0	0	0	0	0	12	0	0	0	0	0	0	0	0	0	0	0	0	0	0	0	0	0	0	0	0	0	0	0	0	0	0	0	0
a1c6504e8981cc8645a7f588e5f8408c	0	0	0	0	4	0	0	0	0	0	0	0	0	32	7	0	0	0	0	0	8	0	0	0	0	0	0	0	0	0	0	0	0	0	0	21	0	0	0	0
0a895c95a0388fd0860caf4b827dc192	0	0	0	0	72	0	0	0	0	0	0	0	0	0	0	0	0	0	0	0	0	0	0	0	0	0	0	0	0	0	0	0	0	0	0	0	0	0	0	0
b02c9a89f9a3c7ed63ad009232e9ab03	0	0	0	64	0	0	0	0	0	0	0	0	0	0	0	0	0	0	0	0	0	0	0	0	0	0	0	0	0	0	0	0	0	8	0	0	0	0	0	0
22980034fe1860f99a69c7e2fee3af7b	0	72	0	0	0	0	0	0	0	0	0	0	0	0	0	0	0	0	0	0	0	0	0	0	0	0	0	0	0	0	0	0	0	0	0	0	0	0	0	0
abcbbe6010dad6fb1416bb876a38ec00	0	0	0	0	0	0	0	0	0	0	0	0	0	0	0	0	72	0	0	0	0	0	0	0	0	0	0	0	0	0	0	0	0	0	0	0	0	0	0	0
c7fb37201a7d631e06188a758fd30a64	0	0	0	0	0	0	0	0	0	18	0	0	0	0	0	54	0	0	0	0	0	0	0	0	0	0	0	0	0	0	0	0	0	0	0	0	0	0	0	0
3c4c82d6fee5fc489447e5b4c84bceb5	0	0	0	0	0	0	0	0	0	0	0	0	0	0	0	0	0	0	0	0	0	72	0	0	0	0	0	0	0	0	0	0	0	0	0	0	0	0	0	0
cce5d32a1bf40f6cc0c7024c56103ad0	0	0	0	0	0	0	0	0	0	0	0	0	0	0	0	0	0	0	0	0	0	72	0	0	0	0	0	0	0	0	0	0	0	0	0	0	0	0	0	0
8c5ffb6048b072f14d45ae4815b0006a	0	0	0	0	0	0	0	0	0	0	0	0	0	0	0	0	0	0	0	0	72	0	0	0	0	0	0	0	0	0	0	0	0	0	0	0	0	0	0	0
19c501f5624ddf28716fd6a24decfb3a	0	0	0	0	0	0	0	0	0	0	0	0	0	0	0	0	0	0	0	0	0	0	0	0	0	0	0	0	0	0	0	0	72	0	0	0	0	0	0	0
6aadd78c2b6c44596a9a8608846d83e0	0	0	0	0	0	0	0	0	0	0	0	0	0	0	72	0	0	0	0	0	0	0	0	0	0	0	0	0	0	0	0	0	0	0	0	0	0	0	0	0
b70c1ca7a117461e6fd193130d79e2e2	0	0	0	0	0	0	0	0	0	0	0	0	0	18	54	0	0	0	0	0	0	0	0	0	0	0	0	0	0	0	0	0	0	0	0	0	0	0	0	0
ec402a73c4581a089f980c6276ca5347	0	0	0	11	0	0	0	0	18	0	0	0	0	0	0	0	0	42	0	0	0	0	0	0	0	0	0	0	0	0	0	0	0	0	0	0	0	0	0	0
b9d48b15b6b96f5733b86b82bdc20ad4	0	0	0	0	0	0	0	0	0	0	0	0	0	0	0	0	0	44	0	0	27	0	0	0	0	0	0	0	0	0	0	0	0	0	0	0	0	0	0	0
999f199073c7cf73c9cf90b8acce9a09	0	0	0	0	0	0	0	0	0	0	0	0	0	0	0	0	0	71	0	0	0	0	0	0	0	0	0	0	0	0	0	0	0	0	0	0	0	0	0	0
7c1b0c290b5dedd0991ed14df2bf735e	0	0	0	0	0	0	52	19	0	0	0	0	0	0	0	0	0	0	0	0	0	0	0	0	0	0	0	0	0	0	0	0	0	0	0	0	0	0	0	0
5bc0d1b39b2567c7a93422d6fc3222e7	0	8	0	41	0	0	0	22	0	0	0	0	0	0	0	0	0	0	0	0	0	0	0	0	0	0	0	0	0	0	0	0	0	0	0	0	0	0	0	0
9d830a06fee9cfb6070fe8cdc9a498ac	0	0	0	0	47	0	0	0	0	6	0	0	0	0	0	0	0	0	18	0	0	0	0	0	0	0	0	0	0	0	0	0	0	0	0	0	0	0	0	0
be154a1cab1dcfcec697ed7ef8f62586	0	0	0	71	0	0	0	0	0	0	0	0	0	0	0	0	0	0	0	0	0	0	0	0	0	0	0	0	0	0	0	0	0	0	0	0	0	0	0	0
0f6d46c70548d4ce709802b6e3162f6f	7	0	0	0	0	0	0	0	0	0	0	0	0	0	26	0	0	0	0	0	21	0	0	0	0	0	0	0	0	17	0	0	0	0	0	0	0	0	0	0
a03f7e3ab00a737084a232e86a74c7e8	0	0	0	0	0	0	0	0	0	0	0	0	0	0	0	0	0	0	71	0	0	0	0	0	0	0	0	0	0	0	0	0	0	0	0	0	0	0	0	0
4d62d97e6f3229c0642f00aa51970c08	0	0	0	0	0	0	0	0	0	0	0	0	0	0	0	0	0	0	0	0	0	0	0	0	0	0	0	0	71	0	0	0	0	0	0	0	0	0	0	0
563124656a392ee6a416ce43d204956d	0	0	0	0	0	0	0	0	0	0	0	0	0	0	0	0	0	0	0	0	0	71	0	0	0	0	0	0	0	0	0	0	0	0	0	0	0	0	0	0
1032bf5fef9b3c55f3c742bd92cdb0d1	0	0	0	0	0	0	0	0	0	0	0	0	0	0	0	0	0	0	0	0	0	71	0	0	0	0	0	0	0	0	0	0	0	0	0	0	0	0	0	0
281d2ab7d210667349bf4cf6f706f63f	0	0	0	0	0	0	0	0	0	0	0	0	0	0	0	0	0	0	0	0	0	0	0	0	0	0	0	0	0	0	0	0	0	0	0	0	0	0	71	0
c9d14fea09de853a5c9e30281964ac16	0	0	0	0	0	0	0	0	0	0	0	0	0	0	0	0	0	0	0	0	71	0	0	0	0	0	0	0	0	0	0	0	0	0	0	0	0	0	0	0
f26ce93560fc33c320cbc5eb1d4c4278	0	0	0	0	0	0	0	0	0	0	0	0	0	0	0	0	0	0	0	0	0	0	0	0	0	0	0	0	0	0	0	0	0	0	0	37	0	34	0	0
44dd33699246ededa24083a7d2d68c1a	0	0	0	0	0	0	0	0	0	0	0	0	0	0	0	0	0	0	0	0	0	0	0	0	0	0	0	0	0	0	0	0	0	0	27	0	44	0	0	0
20212b65e78a0ec854c0481828c1bb7c	0	0	0	0	0	0	0	0	0	0	0	71	0	0	0	0	0	0	0	0	0	0	0	0	0	0	0	0	0	0	0	0	0	0	0	0	0	0	0	0
f0c8ca7d0e841315112474d060501a6d	0	0	0	0	0	0	0	0	0	0	0	0	0	0	0	0	0	11	19	27	0	0	0	0	0	0	0	0	0	0	13	0	0	0	0	0	0	0	0	0
cad04f02a8fa573d567c2dc4e107d329	70	0	0	0	0	0	0	0	0	0	0	0	0	0	0	0	0	0	0	0	0	0	0	0	0	0	0	0	0	0	0	0	0	0	0	0	0	0	0	0
2e46150a3c1975631fc49929ec3d00fc	0	0	0	0	0	0	0	0	0	0	0	0	0	0	0	0	0	0	0	0	0	0	0	0	0	0	0	0	48	0	22	0	0	0	0	0	0	0	0	0
5f737504acc11df6ccda56eee6a5abbf	0	0	0	0	0	0	0	0	0	0	0	0	0	0	0	0	0	0	0	0	0	0	0	0	0	0	0	6	15	12	0	11	16	0	0	10	0	0	0	0
1edb643c350100765acad07ccf93af27	0	0	0	0	0	0	0	0	0	0	0	0	0	0	0	0	0	0	0	0	0	0	0	0	0	0	0	0	0	70	0	0	0	0	0	0	0	0	0	0
8b654bd2cd1bc0c66e3c2faf596603cc	0	0	0	0	0	0	0	0	0	0	5	0	0	0	0	4	0	0	0	0	0	21	0	0	0	0	0	0	0	0	0	7	18	5	0	5	0	0	5	0
338cffe10c3f18224f23943e6aa58d12	0	0	0	0	0	0	0	0	0	0	0	0	0	0	0	0	0	0	0	0	0	0	0	0	0	0	0	0	0	0	0	0	0	0	0	0	0	0	70	0
595ec15ae8024885f413b7cf17894ea6	0	0	0	0	0	0	0	0	0	0	0	0	0	0	0	0	0	0	0	0	0	0	0	0	0	0	0	0	0	0	0	0	0	0	0	0	70	0	0	0
4416e4c74f91918bc67acac7040c772f	0	0	0	0	0	0	0	0	0	0	0	0	0	0	0	0	0	0	0	0	0	0	0	0	0	0	0	0	0	0	0	0	70	0	0	0	0	0	0	0
359368e285a1df50b64de6a09e196b30	0	0	0	0	0	0	0	0	0	0	0	0	0	0	70	0	0	0	0	0	0	0	0	0	0	0	0	0	0	0	0	0	0	0	0	0	0	0	0	0
6bfc6772b2ac2631e8a4be9b504c115a	0	0	0	0	0	0	0	0	0	0	0	0	0	0	70	0	0	0	0	0	0	0	0	0	0	0	0	0	0	0	0	0	0	0	0	0	0	0	0	0
2f1f2817ecb4c879ec7d9799d51f425f	0	0	0	0	0	0	0	0	0	0	40	0	0	30	0	0	0	0	0	0	0	0	0	0	0	0	0	0	0	0	0	0	0	0	0	0	0	0	0	0
5ffa2a5bcc277e4508661b75a369ca3c	0	0	0	0	0	0	0	0	0	0	0	70	0	0	0	0	0	0	0	0	0	0	0	0	0	0	0	0	0	0	0	0	0	0	0	0	0	0	0	0
258eaac0f4f879ccbd6d9678eaa0bec7	0	0	0	0	0	0	0	0	0	0	0	0	0	0	0	0	45	24	0	0	0	0	0	0	0	0	0	0	0	0	0	0	0	0	0	0	0	0	0	0
077ea17b4cb67e6eabfd81cb6ac33c48	0	0	0	0	0	45	0	0	0	0	0	0	0	0	0	0	0	13	0	0	11	0	0	0	0	0	0	0	0	0	0	0	0	0	0	0	0	0	0	0
26fdcef864e3b4e98b4256c28881fe24	9	0	0	0	0	0	0	0	2	0	0	0	26	0	0	0	0	0	9	0	0	0	0	0	2	0	9	0	0	0	0	0	12	0	0	0	0	0	0	0
430447580fb9583a5e9b217f8c5ffab6	0	29	0	0	0	0	0	40	0	0	0	0	0	0	0	0	0	0	0	0	0	0	0	0	0	0	0	0	0	0	0	0	0	0	0	0	0	0	0	0
03f2b4c784f15aa2fd522436ffb9aeab	4	0	0	6	0	0	10	0	0	9	4	0	0	3	0	9	0	0	0	0	15	0	0	0	0	0	0	0	0	0	0	0	0	0	0	0	0	0	9	0
4c666e2465be27389e0db7f5fa0fd646	0	0	0	0	0	0	11	0	0	0	0	0	0	0	22	0	0	0	0	0	0	0	14	0	0	0	0	0	0	0	12	0	0	0	0	0	0	0	10	0
602ab326527559a5b60bffb0d70292fc	0	0	69	0	0	0	0	0	0	0	0	0	0	0	0	0	0	0	0	0	0	0	0	0	0	0	0	0	0	0	0	0	0	0	0	0	0	0	0	0
e7b4c9e240b72e10845a8ae5bc86062b	0	0	0	0	0	0	0	0	0	0	0	0	0	0	0	0	0	0	0	69	0	0	0	0	0	0	0	0	0	0	0	0	0	0	0	0	0	0	0	0
d39d4b65dc9f99a3cad4cf56c070bb76	0	0	0	0	0	0	0	0	0	0	0	0	0	0	0	0	0	0	69	0	0	0	0	0	0	0	0	0	0	0	0	0	0	0	0	0	0	0	0	0
3dd27f76f951f159f688ddbc1c8230d4	0	0	0	0	0	0	0	0	0	0	0	0	0	0	0	0	0	0	0	0	0	0	0	0	0	0	0	0	69	0	0	0	0	0	0	0	0	0	0	0
5c91a43b120827ff6c6743d093f325ec	0	0	0	0	0	0	0	0	0	0	0	0	0	0	0	0	0	0	0	0	0	0	0	0	0	0	69	0	0	0	0	0	0	0	0	0	0	0	0	0
7a885558097dfbed6d783846d91a15b9	0	0	0	0	0	0	0	0	0	14	0	0	0	0	0	0	0	0	0	0	0	0	0	0	0	55	0	0	0	0	0	0	0	0	0	0	0	0	0	0
4c27ea8735fc259472f9646eccdf0c02	0	0	0	0	0	0	0	0	0	0	0	0	0	0	54	15	0	0	0	0	0	0	0	0	0	0	0	0	0	0	0	0	0	0	0	0	0	0	0	0
9de8433f5d90e5c32189fc3f72f11a16	0	0	0	0	0	0	0	0	0	0	0	0	0	0	0	0	0	0	0	0	0	0	0	0	0	0	0	0	0	0	0	0	0	0	0	0	0	0	69	0
7e64824759faac934d1d816ace89a44d	0	0	0	0	0	0	0	0	0	0	0	0	0	0	0	0	0	0	0	0	0	0	0	0	0	0	0	0	0	0	0	0	0	0	26	0	43	0	0	0
752f5ed3221b38407d4f44a3cfc5f6c8	0	0	0	0	0	0	0	0	0	0	0	0	0	0	0	0	0	0	0	0	0	0	0	0	0	0	0	0	0	0	0	0	0	0	69	0	0	0	0	0
9999448d66f70538eb87bf481957e2e1	0	0	0	0	0	0	0	0	0	0	0	0	0	0	0	0	0	0	0	0	0	0	0	0	0	0	0	0	0	0	0	38	0	31	0	0	0	0	0	0
9c99ed0d40a1d92e69cbb8ccf38fd183	0	0	0	0	0	0	0	0	0	0	0	0	0	0	0	0	0	0	0	0	0	0	0	0	0	0	0	0	0	0	0	69	0	0	0	0	0	0	0	0
0d36abc36d21cd55c330e4f64fb898bb	0	0	0	0	0	0	0	0	0	0	0	0	0	69	0	0	0	0	0	0	0	0	0	0	0	0	0	0	0	0	0	0	0	0	0	0	0	0	0	0
6a4f77f05a52eb0b82018d44c67fb0b1	0	0	0	0	0	0	0	0	0	0	0	0	69	0	0	0	0	0	0	0	0	0	0	0	0	0	0	0	0	0	0	0	0	0	0	0	0	0	0	0
d72d5af17cc9fb6d0d2155d0983774a0	0	0	0	0	0	0	0	0	0	14	55	0	0	0	0	0	0	0	0	0	0	0	0	0	0	0	0	0	0	0	0	0	0	0	0	0	0	0	0	0
dcb23ce444d2963a23e18c4f23ee48fb	18	8	4	9	11	6	6	6	0	0	0	0	0	0	0	0	0	0	0	0	0	0	0	0	0	0	0	0	0	0	0	0	0	0	0	0	0	0	0	0
746cc903e1e4c6387160e5069bf3a4b7	0	0	60	4	0	0	4	0	0	0	0	0	0	0	0	0	0	0	0	0	0	0	0	0	0	0	0	0	0	0	0	0	0	0	0	0	0	0	0	0
53172ffbe2f7e25e53d31578a207d28c	0	0	0	0	0	68	0	0	0	0	0	0	0	0	0	0	0	0	0	0	0	0	0	0	0	0	0	0	0	0	0	0	0	0	0	0	0	0	0	0
55f96c9feb8c886be46b4b5faacb8044	0	0	0	0	0	68	0	0	0	0	0	0	0	0	0	0	0	0	0	0	0	0	0	0	0	0	0	0	0	0	0	0	0	0	0	0	0	0	0	0
5cdfd1a5b5457b83a95344c3fc3d7018	0	8	0	8	5	0	0	0	0	0	0	8	0	0	0	0	0	0	0	8	0	0	0	2	0	8	0	0	0	0	0	4	0	4	0	13	0	0	0	0
a36f6c75b7e99ef7026e69527ca9365f	0	0	0	0	68	0	0	0	0	0	0	0	0	0	0	0	0	0	0	0	0	0	0	0	0	0	0	0	0	0	0	0	0	0	0	0	0	0	0	0
af7d5701ea1a3a5181e4ffdc0142689a	0	5	0	0	63	0	0	0	0	0	0	0	0	0	0	0	0	0	0	0	0	0	0	0	0	0	0	0	0	0	0	0	0	0	0	0	0	0	0	0
6719fb13e763cd98c5a6a47d225d90a1	0	0	68	0	0	0	0	0	0	0	0	0	0	0	0	0	0	0	0	0	0	0	0	0	0	0	0	0	0	0	0	0	0	0	0	0	0	0	0	0
bdf8ecc291066aeea6b2e87263d8b27d	68	0	0	0	0	0	0	0	0	0	0	0	0	0	0	0	0	0	0	0	0	0	0	0	0	0	0	0	0	0	0	0	0	0	0	0	0	0	0	0
8400c4eee49df57382f269912540f6fa	0	0	0	0	0	0	0	0	0	0	0	0	0	0	0	0	0	0	0	68	0	0	0	0	0	0	0	0	0	0	0	0	0	0	0	0	0	0	0	0
7bfd0d3fa2c94e20f981cd3efdea5ebd	0	0	0	0	0	0	0	0	0	0	0	0	0	0	0	0	68	0	0	0	0	0	0	0	0	0	0	0	0	0	0	0	0	0	0	0	0	0	0	0
164fef2ce0d81e39ab3a9ac17e1650fc	0	0	0	0	0	0	0	0	0	0	0	0	0	0	0	0	0	0	68	0	0	0	0	0	0	0	0	0	0	0	0	0	0	0	0	0	0	0	0	0
6069abcd562a7d7ba62d763217100bec	0	0	0	0	0	0	0	0	0	0	0	0	0	0	0	0	0	0	0	0	0	0	0	0	0	0	0	0	0	68	0	0	0	0	0	0	0	0	0	0
e475fabe24d6d188bfe239ec281c4e56	0	0	0	0	0	0	0	0	0	0	0	0	0	0	0	0	0	0	0	0	0	0	0	0	0	0	0	0	0	68	0	0	0	0	0	0	0	0	0	0
960bc11702dca8a83af7ed102fb1ff39	0	0	0	0	0	0	0	0	0	0	0	0	0	0	0	0	0	0	0	0	0	0	0	0	0	0	68	0	0	0	0	0	0	0	0	0	0	0	0	0
13f80ba03072225b0486ddd2b67d7968	0	0	0	0	0	0	0	0	0	0	0	0	0	0	0	68	0	0	0	0	0	0	0	0	0	0	0	0	0	0	0	0	0	0	0	0	0	0	0	0
19b7d9dd03f0dd198071430f0a6559a0	0	0	0	0	0	0	0	0	0	0	0	0	0	0	0	0	0	0	0	0	0	0	0	0	0	0	0	0	0	0	0	0	0	0	29	0	39	0	0	0
ce291f283d30c1fcbdee64658762d514	0	0	0	0	0	0	0	0	0	0	0	0	0	0	0	0	0	0	0	0	0	0	0	0	0	0	0	0	0	0	0	0	0	0	0	0	68	0	0	0
c810f8556b0b7c37df82b514c29ddd48	0	0	0	0	0	0	0	0	0	0	0	0	0	0	0	0	0	0	0	0	0	0	0	0	0	0	0	0	0	0	0	44	0	24	0	0	0	0	0	0
3ae280574ccb5560704bb72162053a3e	0	0	0	0	0	0	0	0	0	0	0	0	0	0	0	0	0	0	0	0	0	0	0	0	0	0	0	0	0	0	0	44	0	24	0	0	0	0	0	0
401d663956c9cd570143eaea2671cbf2	0	0	0	0	0	0	0	0	0	0	0	0	68	0	0	0	0	0	0	0	0	0	0	0	0	0	0	0	0	0	0	0	0	0	0	0	0	0	0	0
593c9f3ed9bc495928effd8e61a2b55c	0	0	0	0	0	0	0	0	0	0	0	8	0	0	9	0	0	12	10	9	0	0	0	9	0	0	0	0	0	0	0	10	0	0	0	0	0	0	0	0
8ad394cc20abc814f6164d0429d340f9	0	0	0	0	0	0	0	0	67	0	0	0	0	0	0	0	0	0	0	0	0	0	0	0	0	0	0	0	0	0	0	0	0	0	0	0	0	0	0	0
7add31f57e718ead7c0c0fdeb3b1bf81	0	0	0	0	0	0	0	0	67	0	0	0	0	0	0	0	0	0	0	0	0	0	0	0	0	0	0	0	0	0	0	0	0	0	0	0	0	0	0	0
7e732ffa5e3ac015faf662edf5c66787	0	0	0	0	0	0	67	0	0	0	0	0	0	0	0	0	0	0	0	0	0	0	0	0	0	0	0	0	0	0	0	0	0	0	0	0	0	0	0	0
1154e525dcff236be816ad12f68e9ace	0	0	0	0	0	26	0	0	0	0	0	0	0	0	0	0	12	0	0	0	0	0	0	0	0	0	0	0	0	0	0	0	0	0	0	19	0	10	0	0
8fae929b007d81e0b209bc13d0cbf329	0	0	0	0	0	0	0	0	0	0	0	0	0	0	0	0	67	0	0	0	0	0	0	0	0	0	0	0	0	0	0	0	0	0	0	0	0	0	0	0
73b08d39eb9c5e4ee84192bfc618ae6c	0	0	0	0	0	0	0	0	0	0	0	0	0	0	0	0	0	0	0	0	0	0	0	0	0	0	0	0	67	0	0	0	0	0	0	0	0	0	0	0
5251bdc8e03ba63cd5d0412d8176ecee	0	0	0	0	0	0	0	0	0	0	0	0	0	0	0	0	0	0	0	0	0	0	0	0	0	0	0	67	0	0	0	0	0	0	0	0	0	0	0	0
37dbfe1da5e6fa1fc6926333ec25da3d	0	0	0	0	0	0	0	0	0	0	0	0	0	0	0	0	0	0	0	0	0	0	0	0	0	0	67	0	0	0	0	0	0	0	0	0	0	0	0	0
4834357f92d50f5be08077bcf418dcf9	0	0	0	0	0	0	0	0	0	0	0	0	0	0	0	0	0	0	0	0	0	0	0	0	0	67	0	0	0	0	0	0	0	0	0	0	0	0	0	0
fe34b57f669ddf068a6a0748f1df5114	0	0	0	0	0	0	0	0	0	0	0	0	0	0	0	0	0	0	0	0	0	0	0	0	0	43	0	0	0	0	0	0	0	0	0	0	24	0	0	0
dadf69b820c8c1787253529cb7eb76e4	0	0	0	0	0	0	0	0	0	0	0	0	0	0	0	0	0	0	0	0	0	0	0	0	0	0	0	0	0	0	0	0	0	0	0	0	0	67	0	0
a8e4268d076757d1446f9bd51b839b23	0	0	0	0	0	0	0	0	0	0	0	0	0	0	0	0	0	0	0	0	0	0	0	0	0	0	0	0	0	0	0	0	0	0	18	0	49	0	0	0
49998c7165da63b8f244bbe715fec7ae	0	0	0	0	0	0	0	0	0	0	0	0	0	0	0	0	0	0	0	0	0	0	0	0	0	0	0	0	0	0	0	0	0	0	0	0	67	0	0	0
e50f46befe4988c3eb1a67e6c6cf4466	0	0	0	0	0	0	0	0	0	0	0	0	0	0	0	0	0	0	0	0	0	0	0	0	0	0	0	0	0	0	0	0	0	18	0	0	49	0	0	0
3d1a78b7b224d8c2f7f696d47f328b6e	0	0	0	0	0	0	0	0	0	0	0	0	0	0	0	0	0	0	0	0	0	0	0	0	0	0	0	0	0	0	0	0	0	0	23	0	44	0	0	0
ed1229e7db5d0a32a55dba7e9fd3f2c0	0	0	0	0	0	0	0	0	0	0	0	0	0	0	0	0	0	0	0	0	0	0	0	0	0	0	0	0	0	0	0	0	0	0	29	0	38	0	0	0
f851d99a302c47ea2691708569da6fef	0	0	0	0	0	0	0	0	0	0	0	0	0	0	0	0	0	0	0	0	0	0	0	0	0	0	0	0	0	0	0	0	0	0	0	0	67	0	0	0
8d27322f4c6bc5324369bfcfb445350f	0	0	0	0	0	0	0	0	0	0	0	0	0	0	0	0	0	0	0	0	0	0	0	0	0	0	0	0	0	0	0	0	67	0	0	0	0	0	0	0
4b20738e00cd2e6c80050bac51c6ec64	0	0	0	0	0	0	0	0	0	0	0	0	0	0	0	0	0	0	0	0	0	0	0	0	0	0	0	0	0	0	0	0	67	0	0	0	0	0	0	0
8c697da24897d533d2dcce7edaa03342	0	0	0	0	0	0	0	0	0	0	0	0	0	0	67	0	0	0	0	0	0	0	0	0	0	0	0	0	0	0	0	0	0	0	0	0	0	0	0	0
c1005d7f7c31d1dbaee229ed3850b7fc	0	0	0	0	0	0	0	0	0	0	67	0	0	0	0	0	0	0	0	0	0	0	0	0	0	0	0	0	0	0	0	0	0	0	0	0	0	0	0	0
62108afeba2c378ce6b6f95777a92654	0	20	0	0	22	0	0	24	0	0	0	0	0	0	0	0	0	0	0	0	0	0	0	0	0	0	0	0	0	0	0	0	0	0	0	0	0	0	0	0
33081dc253585fbcfd6b8978caa2c941	0	0	0	0	0	0	0	66	0	0	0	0	0	0	0	0	0	0	0	0	0	0	0	0	0	0	0	0	0	0	0	0	0	0	0	0	0	0	0	0
6faec101ac0924ac837cc0e865c3a263	0	0	0	0	0	66	0	0	0	0	0	0	0	0	0	0	0	0	0	0	0	0	0	0	0	0	0	0	0	0	0	0	0	0	0	0	0	0	0	0
e9bead6c68a61a2645d62c1443c2618d	0	0	0	0	66	0	0	0	0	0	0	0	0	0	0	0	0	0	0	0	0	0	0	0	0	0	0	0	0	0	0	0	0	0	0	0	0	0	0	0
047866a4e5fd2dc53affd928529088de	0	20	0	0	0	0	0	0	0	2	0	0	0	0	0	0	0	0	0	0	0	0	0	0	0	0	0	0	0	0	0	0	0	0	0	20	0	24	0	0
5ce70fb3290fc39397fdedb03a8852fd	0	0	0	0	0	0	0	0	0	0	0	0	0	0	0	0	0	0	0	0	0	0	0	0	0	0	0	0	0	0	0	0	0	0	0	0	0	0	0	66
c410c0e583f880143bcb55382b6da6f6	0	0	0	0	0	0	0	0	0	12	0	0	0	0	0	0	0	0	0	0	0	0	0	0	0	0	0	0	54	0	0	0	0	0	0	0	0	0	0	0
4f90f4387cc718648bf82477a61ba124	0	0	0	0	0	0	0	0	0	0	0	0	0	0	0	0	0	0	0	0	66	0	0	0	0	0	0	0	0	0	0	0	0	0	0	0	0	0	0	0
71094ede5dfeca1d9158a78c470a5ca2	0	0	0	0	0	0	0	0	0	0	0	0	0	0	0	0	0	0	0	0	0	0	0	0	0	0	0	0	0	0	0	0	0	0	0	0	66	0	0	0
4354ecbb58ca2c0094483a7568012920	0	0	0	0	0	0	0	0	0	0	0	0	0	0	0	0	0	0	0	0	0	0	0	0	0	0	0	0	0	0	0	0	0	0	36	30	0	0	0	0
fbc6b4bbdb440bb3616503844105ac78	0	0	0	0	0	0	0	0	0	57	0	0	0	0	9	0	0	0	0	0	0	0	0	0	0	0	0	0	0	0	0	0	0	0	0	0	0	0	0	0
f998eaf2b0bd7b2fac0bad30abe8310f	0	0	0	0	0	0	0	0	0	0	0	0	0	66	0	0	0	0	0	0	0	0	0	0	0	0	0	0	0	0	0	0	0	0	0	0	0	0	0	0
cc2ce5dba260997ae9931cd4367b3329	0	0	0	0	0	0	0	0	0	0	0	0	0	66	0	0	0	0	0	0	0	0	0	0	0	0	0	0	0	0	0	0	0	0	0	0	0	0	0	0
59c6716965419c29e48691666a962cb2	0	0	0	0	0	0	0	0	0	0	0	0	66	0	0	0	0	0	0	0	0	0	0	0	0	0	0	0	0	0	0	0	0	0	0	0	0	0	0	0
2d314d7e8e5c4aa2be41553a8bdbf6ba	0	0	0	0	0	0	0	0	0	0	0	0	0	0	0	0	0	65	0	0	0	0	0	0	0	0	0	0	0	0	0	0	0	0	0	0	0	0	0	0
1cd9e35b602e8f594dac7f36cacd4806	0	0	0	0	0	0	0	0	0	0	0	0	0	0	0	0	0	65	0	0	0	0	0	0	0	0	0	0	0	0	0	0	0	0	0	0	0	0	0	0
89bb6c090bb114b46432d089347c50b9	0	0	5	0	0	0	9	0	0	0	0	0	0	0	0	8	0	10	0	0	0	0	7	0	0	0	0	0	0	4	7	15	0	0	0	0	0	0	0	0
7f53a74b6d8a096b95d50162ff230682	0	0	0	0	0	0	0	0	0	0	0	0	0	0	0	0	0	65	0	0	0	0	0	0	0	0	0	0	0	0	0	0	0	0	0	0	0	0	0	0
7ad524f4ccacf47d2c9ab920b5015a97	0	0	0	25	0	0	0	0	11	0	0	0	0	0	10	7	0	0	0	0	0	0	0	12	0	0	0	0	0	0	0	0	0	0	0	0	0	0	0	0
f1a1ba2b990fc2e8c60a4fa55c89864c	0	47	0	0	0	0	0	18	0	0	0	0	0	0	0	0	0	0	0	0	0	0	0	0	0	0	0	0	0	0	0	0	0	0	0	0	0	0	0	0
2a0263c16a53bac3bbcc3c704eaa78ee	0	0	0	0	0	0	0	65	0	0	0	0	0	0	0	0	0	0	0	0	0	0	0	0	0	0	0	0	0	0	0	0	0	0	0	0	0	0	0	0
ad9e7f44a4278b577bfa20a7bd715cee	0	0	0	0	0	0	7	0	0	0	0	0	0	0	0	15	0	0	0	0	0	7	10	9	5	0	0	0	0	0	0	12	0	0	0	0	0	0	0	0
bc09d6406dffa9d7b7a672efe9455629	0	0	0	0	0	65	0	0	0	0	0	0	0	0	0	0	0	0	0	0	0	0	0	0	0	0	0	0	0	0	0	0	0	0	0	0	0	0	0	0
d8046e6f72bfaf15bea151d24692156f	0	0	0	0	0	65	0	0	0	0	0	0	0	0	0	0	0	0	0	0	0	0	0	0	0	0	0	0	0	0	0	0	0	0	0	0	0	0	0	0
331c040132925c7449e9f133ed29fd70	0	65	0	0	0	0	0	0	0	0	0	0	0	0	0	0	0	0	0	0	0	0	0	0	0	0	0	0	0	0	0	0	0	0	0	0	0	0	0	0
04b6445f6f9dc6107a5d08c4b95c5a7d	0	0	0	0	0	0	0	0	0	0	0	0	0	0	0	0	65	0	0	0	0	0	0	0	0	0	0	0	0	0	0	0	0	0	0	0	0	0	0	0
327bec3657601cfd86d2c01878f5a728	0	0	0	0	0	0	0	0	0	0	0	0	0	0	0	0	0	0	65	0	0	0	0	0	0	0	0	0	0	0	0	0	0	0	0	0	0	0	0	0
949433c5593c6d457f240854ab4eff10	0	0	0	0	0	0	0	0	0	0	0	0	0	0	0	0	0	0	0	0	0	0	0	0	0	0	0	0	0	65	0	0	0	0	0	0	0	0	0	0
4107988ec65892c4ccc990c399362ebd	0	0	0	0	0	0	0	0	0	0	0	0	0	0	0	0	0	0	0	0	0	0	0	0	0	0	0	65	0	0	0	0	0	0	0	0	0	0	0	0
049e318f8fb5235a2c26e365daa38866	0	0	0	0	0	0	0	0	0	0	0	0	0	0	0	0	0	0	0	0	0	0	0	0	0	0	0	65	0	0	0	0	0	0	0	0	0	0	0	0
f6ecbc58ccac00c9d224d13a9128d091	0	0	0	0	0	0	0	0	0	0	0	0	0	0	0	0	0	0	0	0	0	0	0	0	0	0	0	0	0	0	0	0	0	0	0	0	0	0	65	0
4f0702cd956015c8c08d19ea8842ec99	0	0	0	0	0	0	0	0	0	0	0	0	0	0	0	0	0	0	0	0	0	0	0	0	0	0	0	0	0	0	0	0	0	0	30	0	35	0	0	0
e6ff2264b850d93f798fc52152a0fba4	0	0	0	0	0	0	0	0	0	0	0	0	0	0	0	0	0	0	0	0	0	0	0	0	0	0	0	0	0	0	0	0	0	0	26	0	39	0	0	0
7c4f4516486f9486b58d9104ef5f92e6	0	0	0	0	0	0	0	0	0	0	0	0	0	0	0	0	0	0	0	0	0	0	0	0	0	0	0	0	0	0	0	0	0	0	0	0	65	0	0	0
00ac22db38ceface1f3b74a530a547fa	0	0	0	0	0	0	0	0	0	0	40	0	0	0	0	0	0	0	0	0	0	0	0	0	0	0	0	0	0	0	0	0	0	0	0	25	0	0	0	0
fe71fd275007a1a80865a2aff83aa5cb	0	0	0	0	0	0	0	0	0	0	0	0	0	0	0	0	0	0	0	0	0	0	0	0	0	0	0	0	0	0	0	0	65	0	0	0	0	0	0	0
307b49811fce6b006314462e35beb773	0	0	0	0	0	0	0	0	0	0	65	0	0	0	0	0	0	0	0	0	0	0	0	0	0	0	0	0	0	0	0	0	0	0	0	0	0	0	0	0
4938d59e8fa7ddfcaedafe5607de36e3	0	0	0	0	0	0	0	0	64	0	0	0	0	0	0	0	0	0	0	0	0	0	0	0	0	0	0	0	0	0	0	0	0	0	0	0	0	0	0	0
5214a5edb82c13fbc875c5c4f959f4d9	0	0	0	0	0	0	35	0	0	0	0	0	0	0	0	0	0	0	0	0	0	0	0	0	0	0	0	0	0	0	0	0	29	0	0	0	0	0	0	0
68221fa43b03c10ecb450a4a87ffe5c9	0	0	0	0	0	64	0	0	0	0	0	0	0	0	0	0	0	0	0	0	0	0	0	0	0	0	0	0	0	0	0	0	0	0	0	0	0	0	0	0
5fa0692b885b259260cca5deac4b58c7	0	0	0	0	64	0	0	0	0	0	0	0	0	0	0	0	0	0	0	0	0	0	0	0	0	0	0	0	0	0	0	0	0	0	0	0	0	0	0	0
ab346262668cc4282c586cfd4bfc7f74	0	0	0	0	64	0	0	0	0	0	0	0	0	0	0	0	0	0	0	0	0	0	0	0	0	0	0	0	0	0	0	0	0	0	0	0	0	0	0	0
3630abc54dd0c5132f64f8bbf5e75cf1	0	0	0	18	0	0	0	0	0	0	0	46	0	0	0	0	0	0	0	0	0	0	0	0	0	0	0	0	0	0	0	0	0	0	0	0	0	0	0	0
47a7404a93dff67a3be32cd7cc82e264	0	0	0	0	0	0	0	0	0	0	0	0	0	0	0	0	0	0	0	64	0	0	0	0	0	0	0	0	0	0	0	0	0	0	0	0	0	0	0	0
3c0b6147c3b4378da61eed8f3f37e02f	0	0	0	0	0	0	0	0	0	0	0	0	0	0	0	0	64	0	0	0	0	0	0	0	0	0	0	0	0	0	0	0	0	0	0	0	0	0	0	0
610c4ad8b6834de06d3d021d930a32f0	0	0	0	0	0	0	0	0	0	0	0	0	0	0	0	0	0	0	0	0	0	0	0	0	0	0	0	0	64	0	0	0	0	0	0	0	0	0	0	0
a923d270c412ade15408cc53148e1e97	0	0	0	0	0	0	0	0	0	0	0	0	0	0	0	0	0	0	0	0	0	0	0	0	0	0	0	24	0	0	0	0	40	0	0	0	0	0	0	0
9b1388032f88ebf59229bf8f0f6efe58	0	0	0	0	0	0	0	0	0	0	0	0	0	0	0	0	0	0	0	0	0	0	0	0	64	0	0	0	0	0	0	0	0	0	0	0	0	0	0	0
db7d369c7a84715c3642ae3f8912c892	0	0	0	0	0	0	0	0	0	0	0	0	0	0	0	0	0	0	0	0	34	18	0	12	0	0	0	0	0	0	0	0	0	0	0	0	0	0	0	0
8319602b7fd051d21a1b2f18dd01ec77	0	0	0	0	0	0	0	0	0	0	0	0	0	0	0	0	0	0	0	0	0	0	0	64	0	0	0	0	0	0	0	0	0	0	0	0	0	0	0	0
bee34c537927425937d1eaf89d2795cb	0	0	0	0	0	0	0	0	0	0	0	0	0	0	0	64	0	0	0	0	0	0	0	0	0	0	0	0	0	0	0	0	0	0	0	0	0	0	0	0
2a9cf5e8d558b1f3fb2f9fdf0e58f783	0	0	0	0	0	0	0	0	0	0	0	0	0	0	0	0	0	0	0	0	64	0	0	0	0	0	0	0	0	0	0	0	0	0	0	0	0	0	0	0
214bd5d2246f4fbfed29f636de681629	0	0	0	0	0	0	0	0	0	0	0	0	0	0	0	0	0	0	0	0	64	0	0	0	0	0	0	0	0	0	0	0	0	0	0	0	0	0	0	0
e699c02067599f84de17051b9ea2c7eb	0	0	0	0	0	0	0	0	0	0	0	0	0	0	0	0	0	0	0	0	0	0	0	0	0	0	0	0	0	0	0	0	0	0	0	35	0	29	0	0
6dec30c9c15a1fbe6ff2ca16a44c5df1	0	0	0	0	0	0	0	0	0	0	0	0	0	0	0	0	0	0	0	0	0	0	0	0	0	0	0	0	0	0	0	0	0	0	0	0	64	0	0	0
92ab2bb14004346e479cdca94bca483e	0	0	0	0	0	0	0	0	0	0	0	0	0	64	0	0	0	0	0	0	0	0	0	0	0	0	0	0	0	0	0	0	0	0	0	0	0	0	0	0
78a8a019697d416b59a472e953288c1e	0	0	0	0	0	0	0	0	0	0	0	64	0	0	0	0	0	0	0	0	0	0	0	0	0	0	0	0	0	0	0	0	0	0	0	0	0	0	0	0
1aded9ca492bdb5bf20ebb0ca3ebdb73	0	0	0	0	0	0	0	0	0	0	0	64	0	0	0	0	0	0	0	0	0	0	0	0	0	0	0	0	0	0	0	0	0	0	0	0	0	0	0	0
4e637470610a9a98d60818e794392376	0	0	0	0	0	0	0	0	0	0	0	0	0	0	0	0	0	51	0	0	12	0	0	0	0	0	0	0	0	0	0	0	0	0	0	0	0	0	0	0
1b358cda440a09a320676c7996fb04c6	0	36	0	0	0	0	0	16	0	0	0	11	0	0	0	0	0	0	0	0	0	0	0	0	0	0	0	0	0	0	0	0	0	0	0	0	0	0	0	0
7b8b30ef5a8b72d51071ebcbf8cb33c8	0	0	4	0	0	7	0	0	0	0	10	0	0	0	0	0	0	0	6	0	0	4	0	0	0	0	19	0	0	0	0	2	0	0	11	0	0	0	0	0
ea67bb1a6309f1907a9bdf8652e1c140	0	3	5	0	0	0	0	0	0	0	0	0	0	0	0	0	0	0	0	0	0	0	0	0	7	0	0	0	0	0	0	0	25	0	0	15	0	8	0	0
1a45c2841ff14142d121c793894c9046	0	0	0	0	0	0	0	0	0	0	0	0	0	0	0	0	0	0	0	63	0	0	0	0	0	0	0	0	0	0	0	0	0	0	0	0	0	0	0	0
8be010daf3af6851ca2ef25b81676b34	0	0	0	0	0	0	0	0	0	0	0	0	0	0	0	0	0	0	0	0	0	0	0	0	0	0	0	0	0	63	0	0	0	0	0	0	0	0	0	0
66360f7c6e21cd24e6005c52c3140d85	0	0	0	0	0	0	0	0	0	0	0	0	0	0	0	0	0	0	0	0	0	0	0	0	0	0	0	63	0	0	0	0	0	0	0	0	0	0	0	0
034f3513527004b72a1e5fe52ea6e759	0	0	0	0	0	0	0	0	0	0	0	0	0	0	0	0	0	0	0	0	0	0	0	0	0	0	63	0	0	0	0	0	0	0	0	0	0	0	0	0
3e2f2251fe8620b6f6db40eb8968b7f8	0	0	0	0	0	0	0	0	0	0	0	0	0	0	0	0	0	0	0	0	0	27	0	0	0	0	0	0	0	0	0	0	0	0	0	0	0	0	36	0
d6c484cb736eb7e514a8681c328b00c1	0	0	0	0	0	0	0	0	0	0	0	0	0	0	0	0	0	0	0	0	0	0	0	0	0	0	0	0	0	0	0	0	0	0	0	0	0	0	63	0
1c4c684437c326eb55b9421edcbc7909	0	0	0	0	0	0	0	0	0	0	0	0	0	0	0	0	0	0	0	0	63	0	0	0	0	0	0	0	0	0	0	0	0	0	0	0	0	0	0	0
b7ea2a24623b71db669b1bdbca694250	0	0	0	0	0	0	0	0	0	0	0	0	0	0	0	0	0	0	0	0	63	0	0	0	0	0	0	0	0	0	0	0	0	0	0	0	0	0	0	0
a017e3220333a2e80a725ef25c294f5f	0	0	0	0	0	0	0	0	0	0	0	0	0	0	0	0	0	0	0	0	63	0	0	0	0	0	0	0	0	0	0	0	0	0	0	0	0	0	0	0
8f8a34d872d6b9aec75cf7432fbb4a6e	0	0	0	0	0	0	0	0	0	0	0	0	0	0	0	0	0	0	0	0	0	0	0	0	0	0	0	0	0	0	0	0	0	0	0	29	0	34	0	0
108d1d7c033cb3d830f18170d5e12966	0	0	0	0	0	0	0	0	0	0	0	0	0	63	0	0	0	0	0	0	0	0	0	0	0	0	0	0	0	0	0	0	0	0	0	0	0	0	0	0
c22b57e57dc246a5cc5d4f43584ecf21	0	0	0	0	0	0	0	0	0	0	0	63	0	0	0	0	0	0	0	0	0	0	0	0	0	0	0	0	0	0	0	0	0	0	0	0	0	0	0	0
2dcf789390cd9104e77a9c84ff85bbc7	0	0	0	0	0	0	0	0	0	0	0	0	0	0	0	0	0	29	2	0	4	0	0	0	17	0	0	0	0	0	0	0	0	0	0	3	0	7	0	0
3241734ea7c5358ae0608de04152c8e1	0	29	0	0	0	0	0	33	0	0	0	0	0	0	0	0	0	0	0	0	0	0	0	0	0	0	0	0	0	0	0	0	0	0	0	0	0	0	0	0
bdca5596c1f3d76374e5241fd7ddeaeb	0	44	0	0	0	0	0	18	0	0	0	0	0	0	0	0	0	0	0	0	0	0	0	0	0	0	0	0	0	0	0	0	0	0	0	0	0	0	0	0
2478ecb86a7c9fd779bc08e08155cb8c	0	34	0	0	0	0	0	28	0	0	0	0	0	0	0	0	0	0	0	0	0	0	0	0	0	0	0	0	0	0	0	0	0	0	0	0	0	0	0	0
736ae8f04b379f0647dab2be51a88288	0	0	0	0	0	0	0	62	0	0	0	0	0	0	0	0	0	0	0	0	0	0	0	0	0	0	0	0	0	0	0	0	0	0	0	0	0	0	0	0
fb893bea63c100e8a3a4a66a770783e1	0	0	0	0	0	0	62	0	0	0	0	0	0	0	0	0	0	0	0	0	0	0	0	0	0	0	0	0	0	0	0	0	0	0	0	0	0	0	0	0
5deef4d55d4f7d391f2f0f3a35bcbaae	0	0	62	0	0	0	0	0	0	0	0	0	0	0	0	0	0	0	0	0	0	0	0	0	0	0	0	0	0	0	0	0	0	0	0	0	0	0	0	0
e8817fc24631c57f2d812b095cb904d6	0	0	0	0	0	0	0	0	0	0	0	0	0	0	0	0	39	0	0	0	0	0	0	0	0	0	0	0	0	0	0	0	0	23	0	0	0	0	0	0
85fbc6dea8d5fc657c6484c19488b078	0	0	0	0	0	0	0	0	0	0	0	0	0	0	0	0	0	0	0	0	0	0	0	0	0	0	0	0	0	62	0	0	0	0	0	0	0	0	0	0
3d640d8119013f26ef03b08253c3a41b	0	0	0	0	0	0	0	0	0	0	0	0	0	0	0	0	0	0	0	0	0	0	0	0	0	0	0	0	62	0	0	0	0	0	0	0	0	0	0	0
19f69cdf95f3717d9467615b08bf8704	0	0	0	0	0	0	0	0	0	0	0	0	0	0	0	0	0	0	0	0	0	0	0	0	0	0	40	0	0	0	0	0	0	0	0	0	22	0	0	0
38fb746dd7df31bc8154b4877b347e6b	0	0	0	0	0	0	0	0	0	0	0	0	0	0	0	0	0	0	0	0	0	0	0	62	0	0	0	0	0	0	0	0	0	0	0	0	0	0	0	0
4cea274e33cc6e0f2c3a60f24453bfb2	0	0	0	0	0	0	0	0	0	0	0	0	0	0	0	0	0	0	0	0	62	0	0	0	0	0	0	0	0	0	0	0	0	0	0	0	0	0	0	0
c9c9a347b64e55e1dfaff3712c5a5a60	0	0	0	0	0	0	0	0	0	0	0	0	0	0	0	0	0	0	0	0	0	0	0	0	0	0	0	0	0	0	0	0	0	0	0	0	62	0	0	0
69d2d0571e8085e2fafb1e4defe12c94	0	0	0	0	0	0	0	0	0	0	0	0	0	0	0	0	0	0	0	0	0	0	0	0	0	0	0	0	0	0	0	0	0	0	0	0	62	0	0	0
729c5a71486918ac18ef898029b4e222	0	0	0	0	0	0	0	0	0	35	0	0	27	0	0	0	0	0	0	0	0	0	0	0	0	0	0	0	0	0	0	0	0	0	0	0	0	0	0	0
13d9eb0e1376b03e8c57692cbb887fc1	21	0	0	0	0	0	0	0	0	0	0	0	0	0	0	0	0	40	0	0	0	0	0	0	0	0	0	0	0	0	0	0	0	0	0	0	0	0	0	0
f33ad14f4979771aa5fa57090f8588d6	0	0	0	0	0	0	0	0	0	0	0	0	0	0	0	0	0	17	0	0	0	0	0	0	0	0	0	0	0	0	0	0	0	0	14	0	30	0	0	0
28904a5495692e20103852ecd51a4194	0	0	0	0	0	0	0	0	0	0	0	0	0	0	0	0	28	33	0	0	0	0	0	0	0	0	0	0	0	0	0	0	0	0	0	0	0	0	0	0
58aba173e133a58b9e3700c930b59802	0	0	0	0	0	0	0	47	0	0	14	0	0	0	0	0	0	0	0	0	0	0	0	0	0	0	0	0	0	0	0	0	0	0	0	0	0	0	0	0
18563270a24954ab52ec43c6fbec7d67	0	0	0	0	0	0	0	61	0	0	0	0	0	0	0	0	0	0	0	0	0	0	0	0	0	0	0	0	0	0	0	0	0	0	0	0	0	0	0	0
b1bdf5842689c759fecd4a678f81a7b2	0	0	0	0	0	61	0	0	0	0	0	0	0	0	0	0	0	0	0	0	0	0	0	0	0	0	0	0	0	0	0	0	0	0	0	0	0	0	0	0
f1ec44055ffea41f94b6c1c8587c1515	0	0	0	0	0	61	0	0	0	0	0	0	0	0	0	0	0	0	0	0	0	0	0	0	0	0	0	0	0	0	0	0	0	0	0	0	0	0	0	0
b3d7a84fcbbf6328dfb3c5acec325549	0	0	0	0	0	61	0	0	0	0	0	0	0	0	0	0	0	0	0	0	0	0	0	0	0	0	0	0	0	0	0	0	0	0	0	0	0	0	0	0
9b67b2b5de3c130b08f4ec770dd0d029	0	0	0	0	0	61	0	0	0	0	0	0	0	0	0	0	0	0	0	0	0	0	0	0	0	0	0	0	0	0	0	0	0	0	0	0	0	0	0	0
3fdeb62254951928de2f6efcb327a0db	0	0	0	0	61	0	0	0	0	0	0	0	0	0	0	0	0	0	0	0	0	0	0	0	0	0	0	0	0	0	0	0	0	0	0	0	0	0	0	0
1483b58ebe095dc08fd638b5059a0934	0	0	0	2	0	0	0	0	0	0	0	0	0	0	0	0	0	0	0	0	0	0	0	0	0	0	0	0	0	0	0	0	36	0	0	10	0	13	0	0
9ce8bd2e07b833759d4ebf2e1a6a0409	0	61	0	0	0	0	0	0	0	0	0	0	0	0	0	0	0	0	0	0	0	0	0	0	0	0	0	0	0	0	0	0	0	0	0	0	0	0	0	0
d6e38c77ffee6cda4543621b1dfad8c4	0	61	0	0	0	0	0	0	0	0	0	0	0	0	0	0	0	0	0	0	0	0	0	0	0	0	0	0	0	0	0	0	0	0	0	0	0	0	0	0
96633a1d061184f8dbd0506939a2d0ff	0	0	0	0	0	0	0	0	0	0	0	0	0	0	0	0	0	0	61	0	0	0	0	0	0	0	0	0	0	0	0	0	0	0	0	0	0	0	0	0
3ddf77bba31471a7fc64f7acf35c5300	0	0	0	0	0	0	0	0	0	0	0	0	0	0	0	0	0	0	0	0	0	0	0	0	0	0	0	0	61	0	0	0	0	0	0	0	0	0	0	0
c6ff19adaa0a2b79dc82f8594f6369fb	0	0	0	0	0	0	0	0	0	0	0	0	0	0	0	0	0	0	0	0	0	0	0	0	0	0	61	0	0	0	0	0	0	0	0	0	0	0	0	0
2a113a55da81e02063e75e4a61e1dc66	0	0	0	0	0	0	0	0	0	0	0	0	0	0	0	33	0	0	0	0	0	0	0	0	0	0	0	0	0	0	0	0	0	0	0	0	0	0	28	0
0fc58bb47638274672a74a40fd88b251	0	0	0	0	0	0	0	0	0	0	0	0	0	0	0	0	0	0	0	0	0	0	0	0	0	0	0	0	0	0	0	0	0	0	0	0	61	0	0	0
a70e7e65a23f597b8e576fca6b740705	0	0	0	0	0	0	0	0	0	0	0	0	0	0	0	0	0	0	0	0	0	0	0	0	0	0	0	0	0	0	0	0	61	0	0	0	0	0	0	0
d2bad1d086900f1a45555f7fc8aa9f39	0	0	0	0	0	0	0	0	0	0	61	0	0	0	0	0	0	0	0	0	0	0	0	0	0	0	0	0	0	0	0	0	0	0	0	0	0	0	0	0
a8d356e79a0033d55870388a59bda216	0	0	0	0	0	0	0	0	50	0	0	0	0	0	0	0	0	0	0	0	0	0	0	0	0	0	0	0	0	0	0	10	0	0	0	0	0	0	0	0
baeb387ec5f6fb2dffefa98e5a426c15	0	0	0	0	0	0	0	0	28	32	0	0	0	0	0	0	0	0	0	0	0	0	0	0	0	0	0	0	0	0	0	0	0	0	0	0	0	0	0	0
f0f42d05793b6de525fa5fcee9d53d1a	0	0	0	0	0	0	0	60	0	0	0	0	0	0	0	0	0	0	0	0	0	0	0	0	0	0	0	0	0	0	0	0	0	0	0	0	0	0	0	0
444ed43450fb1e23aff2a6316c2f7dd4	0	0	0	0	0	60	0	0	0	0	0	0	0	0	0	0	0	0	0	0	0	0	0	0	0	0	0	0	0	0	0	0	0	0	0	0	0	0	0	0
ef13019c0a0555a99d4cf48a862b7c3f	0	0	0	0	0	60	0	0	0	0	0	0	0	0	0	0	0	0	0	0	0	0	0	0	0	0	0	0	0	0	0	0	0	0	0	0	0	0	0	0
b8e47e4e7b4aaa22dad6506b7cca890e	0	0	5	0	12	0	0	0	0	0	0	0	10	0	0	21	0	0	0	0	0	4	0	0	0	0	0	0	0	0	0	0	0	0	0	0	0	0	8	0
2e6f32c801bc33318bdb94a23eefc8bb	40	0	0	0	0	0	0	0	0	0	0	0	0	0	0	0	0	0	0	0	0	0	0	0	0	0	0	0	0	0	20	0	0	0	0	0	0	0	0	0
142513f65b67e89b8ef089f367b40f07	0	0	0	0	0	0	0	0	0	0	0	0	0	0	0	0	0	0	0	0	8	0	0	0	0	0	0	0	0	0	0	0	13	0	0	20	0	6	0	13
ff855c251f2ad73d8d9306e4068536b7	0	0	0	0	0	0	0	0	0	0	0	0	0	0	0	0	0	0	0	0	0	0	0	0	0	0	60	0	0	0	0	0	0	0	0	0	0	0	0	0
7ea1a6107a8425595ca571bac2cf65db	0	0	0	0	0	0	0	0	0	0	0	0	0	0	0	0	0	0	0	0	0	0	0	60	0	0	0	0	0	0	0	0	0	0	0	0	0	0	0	0
2cf5da45b3da3b51d860ec1f0b75bd4a	0	0	0	0	0	0	0	0	0	0	0	0	0	0	0	0	0	0	0	0	0	60	0	0	0	0	0	0	0	0	0	0	0	0	0	0	0	0	0	0
cf7a2c04de46012631d1af21c53cf001	0	0	0	0	0	0	0	0	0	0	0	0	0	0	0	0	0	0	0	0	0	0	0	0	0	0	0	0	0	0	0	0	0	0	0	0	0	60	0	0
8a813010a6a645ac47cd03f86c559aef	0	0	0	0	0	0	0	0	0	0	0	0	0	0	0	0	0	0	0	0	0	0	0	0	0	0	0	0	0	0	0	0	0	0	0	32	0	28	0	0
0ceb2d0d0bdf6fe87c013657c6e3b6df	0	0	0	0	0	0	0	0	0	0	0	0	0	0	0	0	0	0	0	0	0	0	0	0	0	0	0	0	0	0	0	0	60	0	0	0	0	0	0	0
c4aa7f77c9004e25ade2f1de44b038a2	0	0	0	0	0	0	0	0	0	0	0	60	0	0	0	0	0	0	0	0	0	0	0	0	0	0	0	0	0	0	0	0	0	0	0	0	0	0	0	0
f69057c22189e5bde56ba4889fbc6497	0	0	0	0	0	35	0	0	0	0	0	0	0	0	0	0	0	24	0	0	0	0	0	0	0	0	0	0	0	0	0	0	0	0	0	0	0	0	0	0
735c52c205f5917f2fe49d145d17abea	3	0	0	0	0	0	0	0	10	0	0	0	16	0	0	0	0	0	0	0	0	10	0	0	0	0	0	0	0	0	0	0	0	0	0	0	0	20	0	0
64b354f43b6433b40ae161cac62adb13	0	0	0	0	0	0	15	0	0	0	0	0	0	0	0	0	0	0	0	0	0	0	0	0	0	0	0	0	0	0	0	0	0	0	0	0	0	0	44	0
e7c64b6c31f50fb59cbbf8ce9be2377a	0	0	0	0	0	59	0	0	0	0	0	0	0	0	0	0	0	0	0	0	0	0	0	0	0	0	0	0	0	0	0	0	0	0	0	0	0	0	0	0
bbd7d8a0d9f07c50017f9a849c82d0eb	0	0	0	0	59	0	0	0	0	0	0	0	0	0	0	0	0	0	0	0	0	0	0	0	0	0	0	0	0	0	0	0	0	0	0	0	0	0	0	0
c38afa21454b3c33e2c5b0de548cfd19	0	0	57	2	0	0	0	0	0	0	0	0	0	0	0	0	0	0	0	0	0	0	0	0	0	0	0	0	0	0	0	0	0	0	0	0	0	0	0	0
eda319e34a5cb3c6ca916bb20bc1782e	0	0	0	0	0	0	0	0	0	0	0	0	0	0	0	0	0	0	0	0	0	0	0	0	0	0	0	0	0	59	0	0	0	0	0	0	0	0	0	0
e0b62d90a0f106925b61f7a6b7a4bb7e	0	0	0	0	0	0	0	0	0	0	0	0	0	0	0	0	0	0	0	0	0	32	0	0	0	0	0	27	0	0	0	0	0	0	0	0	0	0	0	0
be1d65893ee1a3b700d261bbf83d1602	0	0	0	0	0	0	0	0	0	0	0	0	0	0	0	59	0	0	0	0	0	0	0	0	0	0	0	0	0	0	0	0	0	0	0	0	0	0	0	0
bae657763a4d3f96eec525d7902c2dbf	0	0	0	0	0	0	0	0	0	0	0	0	0	0	0	0	0	0	0	0	0	0	0	0	0	0	0	0	0	0	0	0	0	0	10	0	0	0	49	0
b8ef81cb6dbfed6f549b84d8626dd492	0	0	0	0	0	0	0	0	0	0	0	0	0	0	0	0	0	0	0	0	17	0	0	0	0	0	0	0	0	0	0	0	0	0	21	0	21	0	0	0
36405e5f56099e1c22798ceaaa84b681	0	0	0	0	0	0	0	0	0	0	0	0	0	0	0	0	0	0	0	0	59	0	0	0	0	0	0	0	0	0	0	0	0	0	0	0	0	0	0	0
ac39165705957fbecca549448584e09b	0	0	0	0	0	0	0	0	0	0	0	0	0	0	0	0	0	0	0	0	0	0	0	0	0	0	0	0	0	0	0	0	0	0	0	36	0	23	0	0
9c95e0694fef1ce49bfcb7e5b0ef9d28	0	0	0	0	0	0	0	0	0	0	0	0	0	0	0	0	0	0	0	0	0	0	0	0	0	0	0	0	0	0	0	0	0	0	0	0	59	0	0	0
445f5d3da38e5ed7a3091255b6f2221e	0	0	0	0	0	0	0	0	0	0	0	0	0	0	0	0	0	0	0	0	0	0	0	0	0	0	0	0	0	0	0	0	0	0	20	0	39	0	0	0
2607d45d9bb964369d3eaefdb9551aa7	0	0	0	0	0	0	0	0	0	0	0	0	0	0	0	0	0	0	0	0	0	0	0	0	0	0	0	0	0	0	0	0	0	0	35	0	24	0	0	0
83cff7c21a0309144e65456481a0dce9	0	0	0	0	0	0	0	0	0	0	0	0	0	0	0	0	0	0	0	0	0	0	0	0	0	0	0	0	0	0	0	0	59	0	0	0	0	0	0	0
7966362bdddf22f81da337cda4e02a9b	0	0	0	0	0	0	0	0	0	0	0	0	0	0	0	0	0	0	0	0	0	0	0	0	0	0	0	0	0	0	0	0	59	0	0	0	0	0	0	0
f042b21e2c1b18e49a47e4389c5900bd	0	0	0	0	0	0	0	0	0	0	0	0	0	0	0	0	0	0	0	0	0	0	0	0	0	0	0	0	0	0	0	0	59	0	0	0	0	0	0	0
a5ebd3f20cc7b9d1b9097c77cc1f0102	0	0	0	0	0	0	0	0	0	0	0	0	0	0	59	0	0	0	0	0	0	0	0	0	0	0	0	0	0	0	0	0	0	0	0	0	0	0	0	0
59d825634ce5ddfa831dedd4d36a9559	0	0	0	0	0	0	0	0	0	0	0	0	59	0	0	0	0	0	0	0	0	0	0	0	0	0	0	0	0	0	0	0	0	0	0	0	0	0	0	0
28a962e94a81d8cf1c478eb288de322d	16	0	0	0	0	0	0	0	0	0	0	0	0	0	0	0	28	10	0	0	0	4	0	0	0	0	0	0	0	0	0	0	0	0	0	0	0	0	0	0
ece12441b22f9e3c54b200707e14b9cc	12	0	16	6	0	0	0	0	0	0	0	0	0	0	5	0	0	4	0	0	0	0	0	0	0	0	0	0	0	3	0	5	0	0	0	0	0	4	3	0
f3632432e0f7633c65b827294dae1220	0	0	0	0	0	0	0	0	58	0	0	0	0	0	0	0	0	0	0	0	0	0	0	0	0	0	0	0	0	0	0	0	0	0	0	0	0	0	0	0
ac81a1646d42a3c4939db118182116d5	0	0	0	0	0	0	0	0	58	0	0	0	0	0	0	0	0	0	0	0	0	0	0	0	0	0	0	0	0	0	0	0	0	0	0	0	0	0	0	0
b9f82e0a719909cc80eb37eb9d037261	0	0	0	0	0	0	58	0	0	0	0	0	0	0	0	0	0	0	0	0	0	0	0	0	0	0	0	0	0	0	0	0	0	0	0	0	0	0	0	0
18670529e74cd4555c38a159bcacce8e	0	0	0	0	0	0	58	0	0	0	0	0	0	0	0	0	0	0	0	0	0	0	0	0	0	0	0	0	0	0	0	0	0	0	0	0	0	0	0	0
ff627f608ca3ce175b341d48a87715bf	0	0	0	0	0	58	0	0	0	0	0	0	0	0	0	0	0	0	0	0	0	0	0	0	0	0	0	0	0	0	0	0	0	0	0	0	0	0	0	0
c8e7d5fe802f8928e7ee88332eb5cc48	0	0	0	0	8	0	0	0	0	0	0	0	0	35	8	0	0	0	0	0	0	0	0	0	0	7	0	0	0	0	0	0	0	0	0	0	0	0	0	0
25bf58a2e10fa999af7b03c6dca19402	0	0	0	0	58	0	0	0	0	0	0	0	0	0	0	0	0	0	0	0	0	0	0	0	0	0	0	0	0	0	0	0	0	0	0	0	0	0	0	0
809fdb94c573f9cdccfef99c08528ba9	0	58	0	0	0	0	0	0	0	0	0	0	0	0	0	0	0	0	0	0	0	0	0	0	0	0	0	0	0	0	0	0	0	0	0	0	0	0	0	0
793906f0e56ff88ff1953c443fe360b4	0	0	0	0	0	0	0	0	0	0	0	0	0	0	0	0	0	0	0	58	0	0	0	0	0	0	0	0	0	0	0	0	0	0	0	0	0	0	0	0
68be4c9b9171bc11d64463ea8f679b09	0	0	0	0	0	0	0	0	0	0	0	0	0	0	0	0	0	0	9	0	0	0	0	0	0	0	0	0	0	0	0	0	0	0	0	0	0	0	0	49
2786a3936afe203732ef84ecfbf42f7b	0	0	0	0	0	0	0	0	0	0	0	0	0	0	0	0	0	0	0	0	0	0	0	0	0	7	0	0	0	4	0	12	20	0	0	0	15	0	0	0
40f81e146470ba958bacd4a31e3a116a	0	0	0	0	0	0	0	0	0	0	0	0	0	0	0	0	0	0	0	0	0	0	0	0	0	0	0	0	58	0	0	0	0	0	0	0	0	0	0	0
568f774ca21dfc5a606ee862b8bb1d83	0	0	0	0	0	0	0	0	0	0	0	0	0	0	0	0	0	0	0	0	0	0	0	0	0	0	0	58	0	0	0	0	0	0	0	0	0	0	0	0
496a1bd3d459338343cc32f6a1870e8a	0	0	0	0	0	0	0	0	0	0	0	0	0	0	0	0	0	0	0	0	0	0	0	58	0	0	0	0	0	0	0	0	0	0	0	0	0	0	0	0
9b60f048771569ff563d8d55405b18e7	0	0	0	0	0	0	0	0	0	0	0	0	0	0	0	0	0	0	0	0	0	0	0	58	0	0	0	0	0	0	0	0	0	0	0	0	0	0	0	0
3fa2225e3b8d3652a5671a943f2a1220	0	0	0	0	0	0	0	0	0	0	0	0	0	0	0	0	0	0	0	0	0	0	0	58	0	0	0	0	0	0	0	0	0	0	0	0	0	0	0	0
a6e2fbddf4a4688093ef13cb3484c5c5	0	0	0	0	0	0	0	0	0	0	0	0	0	0	0	0	0	0	0	0	0	0	58	0	0	0	0	0	0	0	0	0	0	0	0	0	0	0	0	0
d43d3f76e2272a68c0cb66d57a475a53	0	0	0	0	0	0	0	0	0	0	0	0	0	0	0	0	0	0	0	0	0	58	0	0	0	0	0	0	0	0	0	0	0	0	0	0	0	0	0	0
ef8e3d2901acc27aafcebad5cda5f270	0	0	0	0	0	0	0	0	0	0	0	0	0	0	0	0	0	0	0	0	0	0	0	0	0	0	0	0	0	0	0	0	0	0	0	0	0	0	58	0
6fb0379c41faf3dd5ce8debd4c43a812	0	0	0	0	0	0	0	0	0	0	0	0	0	0	0	0	0	0	0	0	58	0	0	0	0	0	0	0	0	0	0	0	0	0	0	0	0	0	0	0
9f4552cbd3afae4294cc12b0bffcc26e	0	0	0	0	0	0	0	0	0	0	0	0	0	0	0	0	0	0	0	0	0	0	0	0	0	0	0	0	0	0	0	0	0	0	0	0	58	0	0	0
aa8eb7b141a5cd0230816927ac804218	0	0	0	0	0	0	0	0	0	0	0	0	0	0	0	0	0	0	0	0	0	0	0	0	0	0	0	0	0	0	0	0	0	0	0	0	58	0	0	0
be48205626e1d3079214bb6ae30e066e	0	0	0	0	0	0	0	0	0	0	0	0	0	0	0	0	0	0	0	0	0	0	0	0	0	0	0	0	0	0	0	0	0	0	58	0	0	0	0	0
02f7209f944a12db641eebfc0ad9bae5	0	0	0	0	0	0	0	0	0	0	0	0	0	0	0	0	0	0	0	0	0	0	0	0	0	0	0	0	0	0	0	0	0	58	0	0	0	0	0	0
24d55c38ce6383a34d1c96ebb10e912b	0	0	0	0	0	0	0	0	0	0	0	0	0	0	0	0	0	0	0	0	0	0	0	0	0	0	0	0	0	0	0	58	0	0	0	0	0	0	0	0
5b3951a1d6451c676df83ecafa72930a	0	0	0	0	0	0	0	0	0	0	0	0	0	0	0	0	0	0	0	0	0	0	0	0	0	0	0	0	0	0	0	58	0	0	0	0	0	0	0	0
34b55d02dc0a9945756d6f6e0cfa062b	0	0	0	0	0	0	0	0	0	0	0	58	0	0	0	0	0	0	0	0	0	0	0	0	0	0	0	0	0	0	0	0	0	0	0	0	0	0	0	0
422eac57d4b03d39f0ab21d1d4a12ecb	0	0	0	0	0	0	0	0	0	0	0	0	0	0	0	0	0	38	0	0	0	0	0	0	0	0	0	0	19	0	0	0	0	0	0	0	0	0	0	0
50641bc62d3e3384be1464942e9c81cb	0	0	0	0	0	0	0	57	0	0	0	0	0	0	0	0	0	0	0	0	0	0	0	0	0	0	0	0	0	0	0	0	0	0	0	0	0	0	0	0
7fd7bf36f52c5da0de62240b0fda6aa6	0	30	0	0	0	0	0	27	0	0	0	0	0	0	0	0	0	0	0	0	0	0	0	0	0	0	0	0	0	0	0	0	0	0	0	0	0	0	0	0
b254797e35d92f9df198cb71fe0b67e4	0	19	0	0	0	0	0	38	0	0	0	0	0	0	0	0	0	0	0	0	0	0	0	0	0	0	0	0	0	0	0	0	0	0	0	0	0	0	0	0
a5fa49d3b80baf925ed7f607bb7d1154	0	0	11	0	0	0	0	2	0	0	0	0	0	0	0	7	0	0	10	0	0	7	0	0	0	0	0	0	0	0	0	0	0	0	17	3	0	0	0	0
41243090eec1a3543c0d2a6377852843	0	0	0	0	0	0	57	0	0	0	0	0	0	0	0	0	0	0	0	0	0	0	0	0	0	0	0	0	0	0	0	0	0	0	0	0	0	0	0	0
ba07d795d86644e00b150c4b1fa1b1a8	0	0	0	0	57	0	0	0	0	0	0	0	0	0	0	0	0	0	0	0	0	0	0	0	0	0	0	0	0	0	0	0	0	0	0	0	0	0	0	0
7e3937f48dfcd82ef05ba4c3a95094bb	0	0	0	0	0	0	0	0	0	0	0	0	0	0	0	0	57	0	0	0	0	0	0	0	0	0	0	0	0	0	0	0	0	0	0	0	0	0	0	0
47cd98aee5f84c8b979304d2f13cddbc	0	0	0	0	0	0	0	0	0	0	0	0	0	0	0	0	0	0	0	0	0	0	0	0	0	0	0	0	0	0	0	0	0	0	0	0	0	0	0	57
1fd4f181cd201b1f15b6191669423936	0	0	0	0	0	0	0	0	0	0	0	0	0	0	0	0	0	0	0	0	0	0	0	0	0	0	0	0	0	57	0	0	0	0	0	0	0	0	0	0
6e057a4dbc8fa6cda47e4158dbd1571d	0	0	0	0	0	0	0	0	0	0	0	0	0	0	0	0	0	0	0	0	0	0	0	0	0	0	0	0	0	57	0	0	0	0	0	0	0	0	0	0
81d0116cf0ad66aafdbd7b2248801293	0	0	0	0	0	0	0	0	0	0	0	0	0	0	0	0	0	0	0	0	0	0	0	0	0	0	0	57	0	0	0	0	0	0	0	0	0	0	0	0
b7aa57271c93708b5d848a7ad1fe0ac3	0	0	0	0	0	0	0	0	0	0	0	0	0	0	0	0	0	0	0	0	0	0	0	0	57	0	0	0	0	0	0	0	0	0	0	0	0	0	0	0
bee89f9df95d71a7ef324f08408ef2fd	0	0	0	0	0	0	0	0	0	0	0	0	0	0	0	0	0	0	0	0	0	0	0	0	57	0	0	0	0	0	0	0	0	0	0	0	0	0	0	0
8a1ffd20155b2675510e4088b1ff6dab	0	0	0	0	0	0	0	0	0	0	0	0	0	0	0	0	0	0	0	0	0	0	0	57	0	0	0	0	0	0	0	0	0	0	0	0	0	0	0	0
90bb8ef26cfe8a12f724985d918e2449	0	0	0	0	0	0	0	0	0	0	0	0	0	0	0	0	0	0	0	0	0	0	0	57	0	0	0	0	0	0	0	0	0	0	0	0	0	0	0	0
dd108e4cefd5a1b37f3339aae068bef6	0	0	0	0	0	0	0	0	0	0	0	0	0	0	0	0	0	0	0	0	0	25	0	0	0	0	0	0	0	0	0	0	0	0	0	0	0	0	32	0
358611c1e14a3b6013f20cdd6e17d6a1	0	0	0	0	0	0	0	0	0	0	0	0	0	0	0	0	0	0	0	0	0	0	0	0	0	0	0	0	0	0	0	0	0	0	0	0	0	0	57	0
e6dd1a7f763e423104e302847ecfdb36	0	0	0	0	0	0	0	0	0	0	0	0	0	0	0	0	0	0	0	0	57	0	0	0	0	0	0	0	0	0	0	0	0	0	0	0	0	0	0	0
20572b734adabd50a5af3725eb107bb9	0	0	0	0	0	0	0	0	0	0	0	0	0	0	0	0	0	0	0	0	0	0	0	0	0	0	0	0	0	0	0	0	0	0	11	0	46	0	0	0
c0e65b1424bb79b537384aefa1fddd32	0	0	0	0	0	0	0	0	0	0	0	0	0	0	0	0	0	0	0	0	0	0	0	0	0	0	0	0	0	0	0	0	0	0	0	0	57	0	0	0
3adae476b57b200a6cb3e42a31e5ac32	0	0	0	0	0	0	0	0	0	0	0	0	0	0	0	0	0	0	0	0	0	0	0	0	0	0	0	0	0	0	0	36	0	21	0	0	0	0	0	0
de040960b83e60547aa9a74e4f1af148	0	0	0	0	0	0	0	0	0	0	0	0	0	0	0	0	0	0	0	0	0	0	0	0	0	0	0	0	0	0	0	0	57	0	0	0	0	0	0	0
fb6eec938d09935c786dcc0bd1d60bb0	0	0	0	0	0	0	0	0	0	0	0	0	0	0	57	0	0	0	0	0	0	0	0	0	0	0	0	0	0	0	0	0	0	0	0	0	0	0	0	0
5e71c7fb25e33c2272665d2a607c7020	0	0	0	0	0	0	0	0	0	0	0	0	0	0	57	0	0	0	0	0	0	0	0	0	0	0	0	0	0	0	0	0	0	0	0	0	0	0	0	0
8ac6fa1eb358e5c5a8bb10557e204f0f	0	0	0	0	0	0	0	0	0	0	0	0	57	0	0	0	0	0	0	0	0	0	0	0	0	0	0	0	0	0	0	0	0	0	0	0	0	0	0	0
5877d8496363298a5ffbf94f083641da	0	0	0	0	0	0	0	0	0	0	0	57	0	0	0	0	0	0	0	0	0	0	0	0	0	0	0	0	0	0	0	0	0	0	0	0	0	0	0	0
da8b4e3322c5f448dd1920256d0f7494	0	0	0	0	0	0	0	0	0	0	0	0	0	2	0	0	0	54	0	0	0	0	0	0	0	0	0	0	0	0	0	0	0	0	0	0	0	0	0	0
30e046e6ecc5328c669327e6c529069c	0	0	0	0	0	0	0	0	0	0	0	0	0	0	0	0	0	56	0	0	0	0	0	0	0	0	0	0	0	0	0	0	0	0	0	0	0	0	0	0
cea66f920d0b6145eedc4fa812ddf68d	0	0	0	0	0	0	0	0	0	0	0	0	0	0	12	0	0	30	0	0	0	0	0	0	0	14	0	0	0	0	0	0	0	0	0	0	0	0	0	0
8114f714baacda634544a697afa76062	0	0	0	0	0	0	0	0	0	0	0	0	0	0	0	0	0	56	0	0	0	0	0	0	0	0	0	0	0	0	0	0	0	0	0	0	0	0	0	0
04b2af7a19c1f88f58a0637d786b747d	0	0	0	0	0	56	0	0	0	0	0	0	0	0	0	0	0	0	0	0	0	0	0	0	0	0	0	0	0	0	0	0	0	0	0	0	0	0	0	0
83730351473d40137052947d76137d86	0	0	0	0	56	0	0	0	0	0	0	0	0	0	0	0	0	0	0	0	0	0	0	0	0	0	0	0	0	0	0	0	0	0	0	0	0	0	0	0
d4f65bda16e08347fe530d69bf916a5e	0	39	0	17	0	0	0	0	0	0	0	0	0	0	0	0	0	0	0	0	0	0	0	0	0	0	0	0	0	0	0	0	0	0	0	0	0	0	0	0
972e0b0d9805db05ccd69ef40181b41a	0	0	0	0	0	0	0	0	0	0	0	0	0	0	0	0	0	0	56	0	0	0	0	0	0	0	0	0	0	0	0	0	0	0	0	0	0	0	0	0
0d2bcc23c76000df51d3e2fd58e1b06b	0	0	0	0	0	0	0	0	0	0	0	0	0	0	0	0	0	0	0	0	0	0	0	0	0	0	0	0	0	0	0	0	0	0	0	0	0	0	0	56
4a2e89bc42a57f8120c33be682ec2edc	0	0	0	0	0	0	0	0	0	0	0	0	0	0	0	0	0	0	0	0	0	0	0	0	0	0	0	0	56	0	0	0	0	0	0	0	0	0	0	0
9286d2f8989fbe1bc37c0eeccc87db24	0	0	0	0	0	0	0	0	0	0	0	0	0	0	0	0	0	0	0	0	0	0	0	0	0	0	0	56	0	0	0	0	0	0	0	0	0	0	0	0
b904d80f9c4b1a264c8607f4ef9c93fd	0	0	0	0	0	0	0	0	0	0	0	0	0	0	0	0	0	0	0	0	0	56	0	0	0	0	0	0	0	0	0	0	0	0	0	0	0	0	0	0
9e846d006d7723ded9495a494f965543	0	0	0	0	0	0	0	0	0	0	0	0	0	0	0	0	0	0	0	0	0	0	0	0	0	0	0	0	0	0	0	0	0	0	0	0	0	0	56	0
5234cef74c927fa170ad8732023cd3ae	0	0	0	0	0	0	0	0	0	0	0	0	0	0	0	0	0	0	0	0	0	0	0	0	0	0	0	0	0	0	0	22	0	34	0	0	0	0	0	0
13e6000490a6f4d13381163d9c6a8c8b	0	0	0	0	0	0	0	0	0	0	0	0	0	0	0	0	0	0	0	0	0	0	0	0	0	0	0	0	0	0	0	0	56	0	0	0	0	0	0	0
b1bdf9f884e4f86619eba227d5caf887	0	0	0	0	0	0	0	0	0	0	0	0	0	0	56	0	0	0	0	0	0	0	0	0	0	0	0	0	0	0	0	0	0	0	0	0	0	0	0	0
e9945fe5b4350214254aee7c77a79ba0	0	0	0	0	0	0	0	0	0	0	0	0	0	0	56	0	0	0	0	0	0	0	0	0	0	0	0	0	0	0	0	0	0	0	0	0	0	0	0	0
241e9feabe4c8f4613ff99522c61ecd9	0	0	0	0	0	0	0	0	0	0	0	0	0	0	0	0	0	0	0	0	0	0	0	0	0	0	0	0	0	0	0	56	0	0	0	0	0	0	0	0
2e8c1d398e2bf7263896442d26072a94	0	0	0	0	0	0	0	0	0	0	56	0	0	0	0	0	0	0	0	0	0	0	0	0	0	0	0	0	0	0	0	0	0	0	0	0	0	0	0	0
8f496f9c3ce6dadb73994249898b4e7d	0	0	0	0	0	0	0	0	0	56	0	0	0	0	0	0	0	0	0	0	0	0	0	0	0	0	0	0	0	0	0	0	0	0	0	0	0	0	0	0
e0dd5ef88944ca39681d97dac3bafe51	0	0	0	0	0	0	0	0	0	0	0	0	0	0	0	0	0	21	0	0	0	0	0	0	0	0	0	0	0	0	0	0	0	0	0	34	0	0	0	0
484085897c840f05e2633f772494bfb3	0	0	0	0	0	0	0	30	0	0	0	25	0	0	0	0	0	0	0	0	0	0	0	0	0	0	0	0	0	0	0	0	0	0	0	0	0	0	0	0
aac124b23885eba3a2a72ad7e0c5e210	0	35	0	0	0	0	0	11	0	0	0	9	0	0	0	0	0	0	0	0	0	0	0	0	0	0	0	0	0	0	0	0	0	0	0	0	0	0	0	0
99ac1dc33cb11377a8c227b7504e969c	4	0	3	0	0	0	10	0	0	0	4	0	0	0	0	8	2	0	8	0	0	0	0	0	0	0	0	0	0	0	0	0	0	0	4	0	12	0	0	0
d3e632ead2532bb26e1f38204e34ee2a	0	0	0	0	0	55	0	0	0	0	0	0	0	0	0	0	0	0	0	0	0	0	0	0	0	0	0	0	0	0	0	0	0	0	0	0	0	0	0	0
78c370551af93b5074c84c86aaa640dc	0	0	0	0	38	0	0	0	0	0	0	0	0	0	0	0	0	0	0	0	0	0	0	0	0	0	0	0	0	0	0	0	17	0	0	0	0	0	0	0
7f584d41a22278d51dc518dd36aa6c48	0	0	0	0	2	0	0	0	0	0	0	0	0	0	0	10	0	0	0	0	0	8	0	0	0	0	35	0	0	0	0	0	0	0	0	0	0	0	0	0
6da422bf6533d958009727ab7b571533	0	55	0	0	0	0	0	0	0	0	0	0	0	0	0	0	0	0	0	0	0	0	0	0	0	0	0	0	0	0	0	0	0	0	0	0	0	0	0	0
eaa46f406a20168df6b4c204243fcca0	0	55	0	0	0	0	0	0	0	0	0	0	0	0	0	0	0	0	0	0	0	0	0	0	0	0	0	0	0	0	0	0	0	0	0	0	0	0	0	0
6a67084279ce04bc0488c4a998c903c9	0	55	0	0	0	0	0	0	0	0	0	0	0	0	0	0	0	0	0	0	0	0	0	0	0	0	0	0	0	0	0	0	0	0	0	0	0	0	0	0
4a6f785847d2c529c9924d7ec14de664	0	0	0	0	0	0	0	0	0	0	0	0	0	0	0	0	55	0	0	0	0	0	0	0	0	0	0	0	0	0	0	0	0	0	0	0	0	0	0	0
54cf6307de747557c95c00696b74873f	0	0	0	0	0	0	0	0	0	0	0	0	0	0	0	0	55	0	0	0	0	0	0	0	0	0	0	0	0	0	0	0	0	0	0	0	0	0	0	0
627cffe9ed81867e7fd85919f50bba6b	0	0	0	0	0	0	0	0	0	0	0	0	0	0	0	23	0	0	17	0	0	0	0	0	0	0	0	0	0	0	0	0	0	0	0	0	0	0	0	15
9e00d110aa2dbfa1f5833cd441e13ed2	0	0	0	0	0	0	0	0	0	0	0	0	0	0	0	0	0	0	0	0	0	0	0	0	0	0	0	0	0	0	55	0	0	0	0	0	0	0	0	0
659390f7caf59165b2eaa49da58a32e8	0	0	0	0	0	0	0	0	0	0	0	0	0	0	0	0	0	0	0	0	0	0	0	0	0	0	0	55	0	0	0	0	0	0	0	0	0	0	0	0
98d6a323f730405fab088afdc5a3d180	0	0	0	0	0	0	0	0	0	0	0	0	0	0	0	0	0	0	0	0	0	0	0	0	0	0	55	0	0	0	0	0	0	0	0	0	0	0	0	0
1e7655a52fd076fb08b84cda3343ffd4	0	0	0	0	0	0	0	0	0	0	34	0	0	0	0	0	0	0	0	0	0	0	0	0	0	0	21	0	0	0	0	0	0	0	0	0	0	0	0	0
2e3b1b97b5fc0168b0b342fb982a0c31	0	0	0	0	0	0	0	0	0	0	0	0	0	0	0	0	0	0	0	0	0	0	0	0	0	55	0	0	0	0	0	0	0	0	0	0	0	0	0	0
33a078d24832e7ece78553202c991afb	0	0	0	0	0	0	0	0	0	0	0	0	0	0	0	0	0	0	0	0	0	0	0	55	0	0	0	0	0	0	0	0	0	0	0	0	0	0	0	0
8e88848e0c1a00a879f0d52cd466c383	0	0	0	0	0	0	0	0	0	0	0	0	0	0	0	0	0	0	0	0	0	0	55	0	0	0	0	0	0	0	0	0	0	0	0	0	0	0	0	0
b04ecac48a283741729d24bdbad5319c	0	0	0	0	0	0	0	0	0	0	0	0	0	0	0	0	0	0	0	0	0	55	0	0	0	0	0	0	0	0	0	0	0	0	0	0	0	0	0	0
65fd39b5f86e3a5487244d3149e26126	0	0	0	0	0	0	0	0	0	0	0	0	0	0	0	0	0	0	0	0	0	0	0	0	0	0	0	0	0	0	0	0	0	0	0	0	0	0	55	0
d0fbd32d4b61f55ca5e8fa925d0ff86e	0	0	0	0	0	0	0	0	0	0	0	0	0	0	0	0	0	0	0	0	55	0	0	0	0	0	0	0	0	0	0	0	0	0	0	0	0	0	0	0
a6db82083a7c3a85562fa45cf050a469	0	0	0	0	0	0	0	0	0	0	0	0	0	0	0	0	0	0	0	0	55	0	0	0	0	0	0	0	0	0	0	0	0	0	0	0	0	0	0	0
b4eed8636fcc5181efa7cfd1c36128e1	0	0	0	0	0	0	0	0	0	0	0	0	0	0	0	0	0	0	0	0	0	0	0	0	0	0	0	0	0	0	0	0	0	0	0	0	55	0	0	0
011cde8bf919e9ed2ef1534e3deb1e6c	0	0	0	0	0	0	0	0	0	0	0	0	0	0	0	0	0	0	0	0	0	0	0	0	0	0	0	0	0	0	0	31	0	24	0	0	0	0	0	0
6a71256c103f61e537b384c11d44e75d	0	0	0	0	0	0	0	0	0	0	0	0	0	0	0	0	0	0	0	0	0	0	0	0	0	0	0	0	0	0	0	33	0	22	0	0	0	0	0	0
47c8663078be672dc5d4f1251ea0b3b8	0	0	0	0	0	0	0	0	0	0	0	0	0	0	0	0	0	0	0	0	0	0	0	0	0	0	0	0	0	0	0	0	0	55	0	0	0	0	0	0
54f2d4c2cfc27cdfe90563a1da1f9cf1	0	0	0	0	0	0	0	0	0	0	0	0	0	0	0	0	0	0	0	0	0	0	0	0	0	0	0	0	0	0	0	0	55	0	0	0	0	0	0	0
5767c0c4c973c0d874e4fb6d464cb339	0	0	0	0	0	0	0	0	0	0	0	0	0	0	55	0	0	0	0	0	0	0	0	0	0	0	0	0	0	0	0	0	0	0	0	0	0	0	0	0
defbe2df0a467d1742817c41a824e197	0	0	0	0	0	0	0	0	0	0	0	0	0	0	0	0	0	0	0	0	0	0	0	0	0	0	0	0	0	0	0	55	0	0	0	0	0	0	0	0
f4576e8b29ac7a357b301170a07512a0	0	0	0	0	0	0	0	0	0	0	0	0	0	55	0	0	0	0	0	0	0	0	0	0	0	0	0	0	0	0	0	0	0	0	0	0	0	0	0	0
fba8a0f7296713a8f1156cec02bbf1eb	0	0	0	0	0	0	0	0	0	0	0	0	0	55	0	0	0	0	0	0	0	0	0	0	0	0	0	0	0	0	0	0	0	0	0	0	0	0	0	0
204ac72043a70a114eec248b71c9e4e7	0	0	0	0	0	0	0	0	0	0	0	0	55	0	0	0	0	0	0	0	0	0	0	0	0	0	0	0	0	0	0	0	0	0	0	0	0	0	0	0
2ddd73a0db3c02af12f2d25cb790d720	0	0	0	0	0	0	0	0	0	0	0	0	0	0	0	0	0	54	0	0	0	0	0	0	0	0	0	0	0	0	0	0	0	0	0	0	0	0	0	0
f94ffaf090ad87c22752be0fd6b76aae	6	0	0	6	0	0	12	0	8	0	0	0	0	0	0	0	0	0	0	0	0	10	0	0	0	0	0	0	0	0	0	0	0	0	12	0	0	0	0	0
103f5b1ec857531d14cce8a9555f9e67	0	0	0	0	0	0	0	54	0	0	0	0	0	0	0	0	0	0	0	0	0	0	0	0	0	0	0	0	0	0	0	0	0	0	0	0	0	0	0	0
bce71cf56c53dd06383c00d57fb4bea1	0	23	0	0	7	0	5	0	0	5	0	0	0	0	7	7	0	0	0	0	0	0	0	0	0	0	0	0	0	0	0	0	0	0	0	0	0	0	0	0
6c25c070da5a8812d31c49ff22420ac5	0	0	0	0	0	54	0	0	0	0	0	0	0	0	0	0	0	0	0	0	0	0	0	0	0	0	0	0	0	0	0	0	0	0	0	0	0	0	0	0
[truncated: 4,031 more rows]
