# Supplementary material for: Changes in the gut microbiome of patients with type a aortic dissection
Source: Front Microbiol. 2023 Feb 22;14:1092360. doi: 10.3389/fmicb.2023.1092360 (PMC9992204; doi:10.3389/fmicb.2023.1092360)
Supplement: Supplementary file 3 [file Table_3.XLSX]

## Sheet: Sheet1
Taxon	Av. dissim	Contrib. %	Cumulative %	Mean abund. 1	Mean abund. 2
g__Ruminococcus	8.236	10.15	10.15	2.61	1.06
g__UCG-002	7.865	9.691	19.84	1.82	0.66
g__Prevotella	7.817	9.632	29.47	2.59	0.0555
g__Fenollaria	7.282	8.973	38.44	4.38	0.0185
g__Phascolarctobacterium	7.242	8.924	47.37	1.72	0.64
g__Lachnospira	6.342	7.814	55.18	0.357	1.82
g__Sutterella	5.087	6.268	61.45	1.08	0.323
g__Haemophilus	3.506	4.32	65.77	0.048	0.986
g__Dorea	3.277	4.037	69.81	0.966	0.443
g__Lachnospiraceae_UCG-010	3.034	3.738	73.55	1.53	0.158
g__Monoglobus	2.573	3.17	76.72	0.582	0.2
g__Porphyromonas	2.503	3.084	79.8	1.39	0.0015
g__Collinsella	2.282	2.812	82.61	0.663	0.15
g__Finegoldia	2.262	2.787	85.4	0.715	0.002
g__Ezakiella	1.358	1.673	87.07	0.672	0.002
g__Anaerococcus	1.278	1.575	88.65	0.705	0.0025
g__Peptoniphilus	1.25	1.541	90.19	0.545	0
g__Flavonifractor	1.148	1.415	91.6	0.319	0.117
g__Campylobacter	0.924	1.139	92.74	0.329	0.0005
g__Gastranaerophilales_unclassified	0.5471	0.6742	93.42	0.108	0
g__Colidextribacter	0.5349	0.6591	94.08	0.056	0.152
g__S5-A14a	0.4281	0.5275	94.6	0.2	0
g__Lachnospiraceae_NK4A136_group	0.3859	0.4755	95.08	0.083	0.157
g__Family_XIII_AD3011_group	0.3821	0.4708	95.55	0.089	0.013
g__Murdochiella	0.3056	0.3765	95.93	0.155	0
g__Allisonella	0.2697	0.3324	96.26	0.0545	0.022
g__Peptostreptococcus	0.2546	0.3137	96.57	0.085	0
g__Senegalimassilia	0.2517	0.3102	96.88	0.0515	0.004
g__Rodentibacter	0.2506	0.3088	97.19	0	0.0595
g__Latilactobacillus	0.2393	0.2949	97.49	0.0695	0.016
g__Bacillus	0.2301	0.2835	97.77	0	0.0485
g__Prevotellaceae_UCG-003	0.2151	0.2651	98.04	0.0125	0.041
g__Veillonellaceae_unclassified	0.1699	0.2093	98.24	0.0785	0.0005
g__Helicobacter	0.1503	0.1852	98.43	0.001	0.036
g__Peptococcus	0.1451	0.1788	98.61	0.054	0.009
g__Negativicoccus	0.1432	0.1764	98.78	0.048	0
g__Desulfovibrionaceae_unclassified	0.1146	0.1412	98.93	0.0285	0.0145
g__HT002	0.1126	0.1387	99.06	0.05	0.0325
g__Parvimonas	0.09937	0.1224	99.19	0.0575	0.0005
g__Corynebacterium	0.09188	0.1132	99.3	0.033	0.006
g__Clostridiales_Family_XIV._Incertae_Sedis_unclassified	0.08461	0.1043	99.4	0	0.0215
g__W5053	0.08439	0.104	99.51	0.0615	0
g__Holdemania	0.07856	0.09681	99.61	0.005	0.0195
g__Peptostreptococcaceae_unclassified	0.06007	0.07402	99.68	0	0.017
g__Lawsonella	0.05324	0.0656	99.75	0.0205	0
g__Adlercreutzia	0.05137	0.0633	99.81	0.011	0.001
g__Mobiluncus	0.03549	0.04373	99.85	0.0125	0
g__Mogibacterium	0.0264	0.03253	99.88	0.015	0
g__Elsterales_unclassified	0.01679	0.02069	99.91	0.003	0
g__Malikia	0.01486	0.01831	99.92	0	0.0035
g__Blastomonas	0.01376	0.01695	99.94	0.004	0.0005
g__Candidatus_Saccharimonas	0.01331	0.0164	99.96	0	0.0035
g__Neobitarella	0.01326	0.01634	99.97	0.0035	0
g__Allorhizobium-Neorhizobium-Pararhizobium-Rhizobium	0.01082	0.01334	99.99	0	0.003
g__Mucispirillum	0.005601	0.006902	99.99	0	0.0015
g__Gluconacetobacter	0.005219	0.006431	100	0.002	0
